# Supplementary material for: Sensitive and Accurate Proteome Profiling of Embryogenesis Using Real-Time Search and TMTproC Quantification
Source: Mol Cell Proteomics. 2024 Dec 24;24(2):100899. doi: 10.1016/j.mcpro.2024.100899 (PMC11815649; doi:10.1016/j.mcpro.2024.100899)
Supplement: Supplemental Table S1 [file mmc1.xlsx]

## Sheet: TableLegend
Drosophila melanogaster	Description
Reference	Fly base ID
Gene	Gene name
Peptides	Number of quantified peptides
Fertilized_egg	Relative signal in designated stage
Early_cleavage	Relative signal in designated stage
Cellularization	Relative signal in designated stage
Germband_elongation	Relative signal in designated stage
Three_layer_germband	Relative signal in designated stage
Germband_shortening	Relative signal in designated stage
Dorsal_closure	Relative signal in designated stage
Head_envolution	Relative signal in designated stage
CNS_condensation	Relative signal in designated stage
Ciona robusta	Description
ProteinID	KY gene model protein ID
GeneID	KY gene model gene ID
Peptides	Number of quantified peptides
Unfertilized_egg	Relative signal in designated stage
Fertilized_egg	Relative signal in designated stage
Eight_cell	Relative signal in designated stage
Sixteen_cell	Relative signal in designated stage
Initial_gastrula	Relative signal in designated stage
Late_neurula	Relative signal in designated stage
Middle_tailbud_II	Relative signal in designated stage
Late_tailbud_II	Relative signal in designated stage
Larva	Relative signal in designated stage
Xenopus laevis	Description
Reference	Xenbase ID
Gene	Gene name
Peptides	Number of quantified peptides
Unfertilized_egg	Relative signal in designated stage
Two_cell	Relative signal in designated stage
Blastula	Relative signal in designated stage
Gastrulation	Relative signal in designated stage
Late_neural_fold	Relative signal in designated stage
Fused_neural_tube	Relative signal in designated stage
Early_tailbud	Relative signal in designated stage
Late_tailbud	Relative signal in designated stage
Late_tailbud_II	Relative signal in designated stage

## Sheet: Dmel_TMTproC-RTS
Reference	Gene	Peptides	Fertilized_egg	Early_cleavage	Cellularization	Germband_elongation	Three_layer_germband	Germband_shortening	Dorsal_closure	Head_envolution	CNS_condensation
FBpp0099961	a	1	0.121596	0.0515606	0.123195	0.148774	0.136556	0.110359	0.059924	0.0988634	0.149171
FBpp0082829	abd-A	6	0	0.00135062	0.00603165	0.0220699	0.0837431	0.190482	0.230052	0.233126	0.233145
FBpp0373669	Abd-B	2	0.0053239	0.0010711	0.00699901	0.0286148	0.0961674	0.196572	0.236098	0.222696	0.206458
FBpp0303164	Abl	1	0.0701778	0.151644	0.120835	0.148004	0.0746666	0.0979204	0.0983318	0.107936	0.130484
FBpp0303166	Abl	39	0.063909	0.111694	0.126065	0.114608	0.109679	0.116012	0.116268	0.118474	0.123289
FBpp0079757	abo	2	0.0976939	0.107453	0.115093	0.110816	0.124204	0.121103	0.10936	0.105163	0.109113
FBpp0084975	Acph-1	6	0.129014	0.127077	0.11642	0.0730669	0.111278	0.106479	0.124274	0.105448	0.106945
FBpp0084024	nAChRalpha2	1	0.132509	0.108571	0.10089	0.120918	0.117038	0.113233	0.130222	0.0944442	0.0821744
FBpp0085365	Act42A	71	0.0950533	0.098421	0.112216	0.102419	0.105457	0.120145	0.119783	0.122235	0.124271
FBpp0071448	Act57B	7	1.08779e-09	0	1.00113e-05	0	0.0102336	0.0717734	0.145027	0.340994	0.431962
FBpp0082597	Act88F	385	0.0951291	0.0914758	0.117879	0.100066	0.0999573	0.114421	0.116842	0.12571	0.13852
FBpp0078850	Pfas	84	0.135476	0.128793	0.121973	0.123065	0.108031	0.0996255	0.0967668	0.0978748	0.0883949
FBpp0079059	Gart	75	0.120639	0.117995	0.113525	0.112664	0.112041	0.107504	0.104944	0.107987	0.1027
FBpp0100050	Adh	33	0.127009	0.127615	0.123898	0.111429	0.109763	0.104173	0.102316	0.0993322	0.0944653
FBpp0309249	adp	10	0.120836	0.112519	0.106928	0.104004	0.10205	0.120229	0.11582	0.106591	0.111024
FBpp0082911	Mps1	25	0.104703	0.192265	0.177941	0.17811	0.166472	0.0832918	0.0430716	0.0323843	0.0217618
FBpp0084367	Ald1	76	0.10462	0.109233	0.138358	0.111484	0.0938885	0.0864655	0.10169	0.122253	0.132008
FBpp0081135	Ama	21	2.72207e-06	6.957e-06	0.0136769	0.0546245	0.131847	0.202436	0.195706	0.194836	0.206865
FBpp0080698	amd	9	3.75822e-07	0.0022488	0	0.0369848	0.0614992	0.0473387	0.0768072	0.268707	0.506414
FBpp0086155	Amy-p	6	0.0417008	0.0394854	0.0346495	0.0243382	0.0792502	0.144509	0.37947	0.116827	0.13977
FBpp0307770	AnxB9	34	0.0650285	0.0712502	0.0815153	0.0801714	0.0827662	0.0959919	0.131711	0.178219	0.213347
FBpp0291143	AnxB10	38	0.125207	0.136178	0.162212	0.120201	0.103036	0.0943138	0.0993954	0.088162	0.0712957
FBpp0303510	aop	15	0.0486468	0.0724029	0.0540726	0.145265	0.204076	0.168002	0.130796	0.0939435	0.0827948
FBpp0306232	RpLP0	49	0.1089	0.107619	0.108051	0.105225	0.104704	0.113976	0.119042	0.116441	0.116043
FBpp0298294	Appl	6	0	0.00118816	0	0.00464652	0.0178393	0.0743378	0.20078	0.296012	0.405197
FBpp0312099	Aprt	7	0.10842	0.116133	0.10534	0.100579	0.10885	0.110145	0.119763	0.121327	0.109442
FBpp0304034	bru1	2	0.157982	0.0712552	0.0586593	0.0672027	0.0715097	0.0965785	0.127416	0.157121	0.192275
FBpp0075272	Arl1	2	0.124505	0.116679	0.0941787	0.139916	0.0909221	0.0611019	0.0844127	0.175335	0.11295
FBpp0076270	Argk1	72	0.0985205	0.09223	0.0907759	0.0776895	0.062748	0.082304	0.131907	0.17124	0.192586
FBpp0089034	arm	26	0.0196417	0.041444	0.0604388	0.130603	0.142137	0.139043	0.137052	0.171852	0.157787
FBpp0086821	arr	20	0.0468927	0.0861865	0.0928153	0.14608	0.136888	0.146496	0.130025	0.110316	0.104301
FBpp0084040	ash2	25	0.0850141	0.0931719	0.0916561	0.10743	0.124714	0.1408	0.125836	0.117373	0.114005
FBpp0084071	asp	52	0.195701	0.141439	0.138982	0.191997	0.160205	0.0875373	0.0388589	0.028963	0.0163169
FBpp0079754	aub	72	0.169517	0.16355	0.143789	0.155033	0.120986	0.0955395	0.0660102	0.0491095	0.0364663
FBpp0081957	aurA	29	0.245519	0.235825	0.195363	0.152402	0.112565	0.0296006	0.0131846	0.0127368	0.00280423
FBpp0311978	awd	152	0.119984	0.125109	0.149896	0.0969558	0.115745	0.104427	0.102666	0.095196	0.0900216
FBpp0074146	Axs	13	0.131133	0.133756	0.126355	0.131922	0.131974	0.0981215	0.081713	0.0863908	0.0786337
FBpp0080119	b	2	0.0914479	0.0849088	0.243512	0.0962913	0.0971945	0.0917988	0.0873874	0.105517	0.101943
FBpp0289353	Dll	1	0.00637772	0.00577533	0.0175676	0.114935	0.145062	0.158272	0.177366	0.176379	0.198266
FBpp0084243	bam	1	0.180663	0.302924	0.366284	0.0925437	0.0404677	0.0171179	0	0	1.05356e-09
FBpp0110299	baz	30	0.0233857	0.051514	0.0703296	0.110441	0.149347	0.198488	0.151095	0.122137	0.123263
FBpp0081168	bcd	2	0.26664	0.44031	0.233462	0.0463161	0.00916886	0.000836345	1.15831e-09	0.00237256	0.000894091
FBpp0073686	ben	18	0.110573	0.11939	0.164571	0.117436	0.107614	0.103102	0.0993834	0.0914274	0.0865035
FBpp0303589	bi	2	0.0833656	0.0706912	0.0917857	0.097306	0.0916394	0.127735	0.145126	0.131202	0.161148
FBpp0303019	bib	11	0	0.0349722	0.148317	0.345543	0.247291	0.0991178	0.0519231	0.0420295	0.0308066
FBpp0086896	bic	9	0.0665949	0.0991619	0.0688625	0.15352	0.0987187	0.106528	0.118053	0.144362	0.1442
FBpp0080362	BicC	19	0.694279	0.186658	0.0855023	0.0153582	0.000738563	2.60269e-08	0	0.0174642	1.10423e-29
FBpp0303258	BicD	59	0.115817	0.128014	0.122677	0.121502	0.106523	0.102855	0.0978332	0.099181	0.105599
FBpp0303193	brm	79	0.0541817	0.0703246	0.0754001	0.100848	0.128672	0.143664	0.142541	0.144663	0.139706
FBpp0070606	brn	7	0.115742	0.108945	0.111551	0.123773	0.108689	0.102552	0.107247	0.113868	0.107633
FBpp0077114	Elba1	8	0.022152	0.436155	0.472092	0.0572248	0.0114737	0	4.34484e-09	0.000902673	1.14038e-28
FBpp0302745	Nin	23	0.0444124	0.20901	0.239762	0.0939259	0.0854015	0.100591	0.0839759	0.0731277	0.069793
FBpp0079676	bsk	17	0.0196921	0.0186196	0.0243095	0.039433	0.0911003	0.159158	0.193408	0.228057	0.226222
FBpp0071314	btd	1	0.005244	0.0813766	0.138543	0.275538	0.247338	0.0840834	0.0591054	0.0488019	0.0599694
FBpp0290556	bur	38	0.109301	0.114949	0.114139	0.12253	0.113496	0.115723	0.109282	0.104654	0.0959276
FBpp0312192	bw	3	5.59718e-10	0	8.09679e-06	0	0.00849084	0.0921132	0.203468	0.355625	0.340295
FBpp0290315	by	8	0.0340343	0.0252092	0.0239833	0.0184217	0.018527	0.0738505	0.148914	0.271234	0.385825
FBpp0312193	ca	29	0.15538	0.135876	0.118612	0.112545	0.0981654	0.0906036	0.0914888	0.0989907	0.0983387
FBpp0308004	cact	5	0.165906	0.127313	0.115902	0.138545	0.101149	0.0852748	0.0666186	0.0964851	0.102807
FBpp0080942	cad	3	0.251998	0.22944	0.0914733	0.0261652	0.0340535	0.0552321	0.0867309	0.104953	0.119954
FBpp0087110	Cam	28	0.0936952	0.101855	0.198536	0.1416	0.0728399	0.0839639	0.106974	0.102658	0.0978782
FBpp0288520	capu	14	0.0848832	0.0836637	0.0740021	0.0655463	0.0672706	0.139005	0.160174	0.170204	0.155251
FBpp0074497	car	16	0.0938285	0.112665	0.0945459	0.108462	0.104442	0.113224	0.117113	0.132802	0.122918
FBpp0089135	CkIIbeta	20	0.111202	0.102671	0.127618	0.106316	0.0979146	0.11278	0.118145	0.11523	0.108123
FBpp0074825	Cat	21	0.0340915	0.0394114	0.0479431	0.0424841	0.0567917	0.103312	0.178133	0.217725	0.280109
FBpp0089382	Pka-C1	22	0.0933327	0.100018	0.0956179	0.109858	0.118135	0.124468	0.124623	0.111096	0.122851
FBpp0082581	Cp190	68	0.0203948	0.0463307	0.0583627	0.0844408	0.124031	0.163827	0.170672	0.162919	0.169021
FBpp0088592	Cf2	4	0.0049381	0.0199071	0.0240048	0.0171055	0.0675266	0.126688	0.216351	0.259165	0.264314
FBpp0111707	cg	16	0.0170087	0.0502324	0.0523013	0.074719	0.124902	0.180372	0.168598	0.173484	0.158382
FBpp0078642	Col4a1	5	3.18177e-09	0.00203468	0	1.12595e-05	0.00120611	0.0229571	0.114344	0.301147	0.5583
FBpp0080396	chif	40	0.042612	0.0875796	0.0984361	0.110469	0.13706	0.153308	0.138178	0.118228	0.11413
FBpp0089196	chic	29	0.0881508	0.0949294	0.119218	0.111046	0.0994677	0.113575	0.126534	0.127622	0.119457
FBpp0070064	cin	30	0.090582	0.100852	0.104095	0.119065	0.119051	0.124194	0.11667	0.110765	0.114725
FBpp0080283	ck	57	0.0734252	0.0945539	0.0946732	0.0917533	0.081303	0.110792	0.130136	0.163352	0.160011
FBpp0303003	cl	11	0.0764962	0.0810507	0.126031	0.124141	0.123653	0.118438	0.129014	0.116683	0.104493
FBpp0089397	Chc	134	0.116138	0.110521	0.107584	0.118805	0.104367	0.0996497	0.101205	0.126254	0.115477
FBpp0078964	eya	1	0	0.00416698	0.0153841	0.16343	0.209039	0.202134	0.162913	0.137458	0.105474
FBpp0071604	clt	9	0.130815	0.142667	0.138796	0.139763	0.106317	0.0942337	0.0842839	0.0826363	0.0804887
FBpp0304594	cm	21	0.103364	0.120948	0.11436	0.122584	0.118848	0.110143	0.105418	0.103598	0.100738
FBpp0311059	cn	9	0	2.67211e-05	0.00163576	0.0210559	0.132224	0.230786	0.204327	0.197711	0.212233
FBpp0080405	cni	3	0.0831217	0.095438	0.101116	0.100512	0.116972	0.114624	0.161025	0.121305	0.105885
FBpp0305521	comt	14	0.0671005	0.0559025	0.0586583	0.0613016	0.0740763	0.110558	0.145848	0.179756	0.246799
FBpp0307854	cos	21	0.0813505	0.118271	0.122733	0.138366	0.146575	0.129341	0.100066	0.0855518	0.0777462
FBpp0076300	Cp19	6	0.441597	0.121576	0.135911	0.0161169	0.0546142	0.0600437	0.0521598	0.0888956	0.0290857
FBpp0071150	Cp36	7	0.179895	0.0976052	0.0942882	0.0729473	0.113284	0.100411	0.12197	0.131657	0.0879427
FBpp0071151	Cp38	8	0.483699	0.116075	0.112279	0.0281951	0.0463677	0.0490973	0.0589072	0.0649187	0.0404609
FBpp0070473	crm	15	0.12233	0.147241	0.109343	0.100474	0.111204	0.118339	0.102581	0.0897974	0.0986916
FBpp0070402	crn	33	0.0716601	0.0754594	0.0773176	0.10464	0.125958	0.147694	0.138321	0.133137	0.125813
FBpp0110418	cta	13	0.0590956	0.107234	0.110497	0.101314	0.109354	0.130443	0.130434	0.128581	0.123047
FBpp0288761	cup	54	0.76336	0.138621	0.0423651	0.0125311	0.00791335	0.00310617	0.00507113	0.0270326	4.86387e-21
FBpp0075807	CycA	15	0.0761845	0.161754	0.222432	0.216629	0.198172	0.0574797	0.0315805	0.0230591	0.0127082
FBpp0071822	CycB	27	0.152737	0.227325	0.210529	0.181482	0.155772	0.0363922	0.0165045	0.0147233	0.00453581
FBpp0080486	Cyt-b5-r	6	0	0.00156782	0.0132556	0.0186776	0.0859249	0.205339	0.215952	0.211525	0.247758
FBpp0305249	D	2	0.00684713	0.135088	0.152241	0.174289	0.147534	0.130292	0.100481	0.0815733	0.0716539
FBpp0290739	D1	28	0.00876962	0.0357529	0.0347878	0.0739892	0.107621	0.174709	0.193649	0.17659	0.194131
FBpp0303222	Dab	34	0.0111644	0.0341311	0.0428337	0.0838704	0.116511	0.146621	0.169888	0.181201	0.213779
FBpp0085075	Sap-r	26	0.142246	0.0833361	0.0752078	0.0756432	0.123949	0.125277	0.134151	0.125387	0.114802
FBpp0087118	SmF	6	0.0766184	0.095978	0.127064	0.0680535	0.117552	0.125907	0.128147	0.158458	0.102221
FBpp0071097	dec	39	0.647982	0.111448	0.0803505	0.0111728	0.0278244	0.026117	0.0294218	0.0454836	0.0201999
FBpp0071098	dec	1	0.210755	0.0643793	0.147751	0.0575193	0.119474	0.0846592	0.129911	0.0847072	0.100844
FBpp0081376	Dhod	35	0.115846	0.115217	0.113918	0.114929	0.1198	0.113854	0.10807	0.101388	0.0969783
FBpp0297438	Hr3	9	0	0.00233001	0	2.09951e-05	0	0.0998522	0.287353	0.335493	0.274951
FBpp0073061	dib	15	1.2785e-05	0.0100819	0.0516777	0.224299	0.233707	0.179268	0.120377	0.100575	0.0800024
FBpp0308931	ect	10	1.37217e-09	1.26397e-06	9.95191e-06	0.00347303	0.0222687	0.0244158	0.118346	0.352595	0.47889
FBpp0082300	Dip-B	58	0.121221	0.119616	0.114095	0.108344	0.124355	0.113568	0.0984003	0.102218	0.098182
FBpp0311237	Dip-C	25	0.115293	0.114766	0.108957	0.114351	0.117536	0.111003	0.104056	0.111459	0.102578
FBpp0099796	disco	1	0	0.00751036	0.0639444	0.0977272	0.135348	0.206336	0.199901	0.154401	0.134833
FBpp0083154	Dl	4	0.0894785	0.103793	0.108102	0.252657	0.190705	0.0866939	0.055318	0.0646447	0.0486075
FBpp0080801	Lar	30	0.0621046	0.071172	0.0775283	0.0961054	0.105146	0.129864	0.141619	0.154993	0.161468
FBpp0082962	DNaseII	12	0.0275174	0.0285774	0.0255829	0.0609204	0.156603	0.208397	0.158386	0.155008	0.179008
FBpp0305507	dnc	3	0.129866	0.131614	0.121839	0.0909567	0.0796792	0.0621846	0.0680932	0.125884	0.189883
FBpp0070259	dor	32	0.0992386	0.1028	0.0942577	0.102945	0.110062	0.118957	0.121514	0.128446	0.121779
FBpp0077455	dpp	3	0.0046537	0.0412262	0.105994	0.142117	0.148712	0.167661	0.154197	0.131997	0.103442
FBpp0084807	Dr	2	1.45357e-06	0	0.00907334	0.0852472	0.140494	0.207556	0.202586	0.181478	0.173564
FBpp0073310	dsh	19	0.0741567	0.0985888	0.0991076	0.103044	0.112129	0.131237	0.128157	0.122204	0.131377
FBpp0082539	ea	5	0.13314	0.150075	0.189311	0.15179	0.0863897	0.0584364	0.0574574	0.0968214	0.0765793
FBpp0073990	eas	10	0.0819839	0.11528	0.107713	0.103713	0.111791	0.103389	0.104137	0.122324	0.149669
FBpp0304412	E(bx)	98	0.0492043	0.0679993	0.0677187	0.0919033	0.122956	0.160551	0.153881	0.143397	0.14239
FBpp0111714	ec	14	0.000831493	0.0270266	0.0838661	0.188452	0.196272	0.181885	0.127652	0.106521	0.0874928
FBpp0072781	ecd	31	0.110356	0.112315	0.108426	0.111655	0.113729	0.120122	0.108716	0.111364	0.103317
FBpp0085350	EcR	7	0.062826	0.102795	0.102164	0.0999844	0.108527	0.130599	0.113008	0.161067	0.11903
FBpp0306381	ed	38	0.0651953	0.0763054	0.0877889	0.127761	0.118481	0.128414	0.12072	0.135526	0.13981
FBpp0085194	eEF1alpha2	3	0.00910198	0.0203545	0.019104	0.0287102	0.050716	0.0761025	0.189259	0.256927	0.349725
FBpp0085266	eEF2	487	0.106343	0.102375	0.100596	0.109346	0.110474	0.119618	0.112689	0.116398	0.12216
FBpp0309937	egl	35	0.137223	0.1259	0.120137	0.115179	0.0986404	0.106806	0.09735	0.0993015	0.0994625
FBpp0303210	MsrA	16	0.0431469	0.0513895	0.0664846	0.0656605	0.0842093	0.142594	0.22206	0.158679	0.165777
FBpp0085889	Cth	36	0.104211	0.110177	0.103997	0.0955257	0.114797	0.121686	0.12453	0.108362	0.116714
FBpp0074916	Eip75B	7	5.02072e-10	0	0.00191813	0.0126597	0.104398	0.342216	0.222296	0.226378	0.0901347
FBpp0072477	emc	2	0.0114038	0.0270185	0.0769456	0.136778	0.195412	0.17104	0.13161	0.125724	0.124069
FBpp0082326	ems	2	0	0.041066	0.0542103	0.134568	0.156389	0.201572	0.142185	0.162736	0.107275
FBpp0087198	en	3	6.88499e-06	0	0.0198138	0.152749	0.193454	0.208187	0.155462	0.120977	0.149349
FBpp0113115	ena	21	0.015857	0.0347972	0.0526932	0.0933313	0.127214	0.170833	0.181023	0.160664	0.163588
FBpp0077571	Eno	106	0.119338	0.112667	0.114237	0.111359	0.116008	0.117816	0.103714	0.101481	0.10338
FBpp0303473	E(Pc)	28	0.0352201	0.0575636	0.0633464	0.0999331	0.131559	0.162828	0.15369	0.141534	0.154326
FBpp0079907	esc	17	0.095858	0.0910202	0.0862996	0.125745	0.128094	0.124769	0.117478	0.126998	0.103738
FBpp0075735	Est-6	5	0.122697	0.115851	0.104973	0.0860502	0.106762	0.121041	0.119585	0.115331	0.107711
FBpp0305515	exd	14	0.0440978	0.0599813	0.0646864	0.101813	0.132331	0.145297	0.164376	0.152906	0.134511
FBpp0291491	exu	1	0.164365	0.111812	0.0815925	0.0754963	0.0539963	0.0718697	0.102771	0.145484	0.192613
FBpp0074237	Taf9	25	0.0646975	0.0785505	0.0727205	0.0998502	0.121948	0.147105	0.144113	0.137095	0.13392
FBpp0073385	e(y)2	5	0.0716325	0.0950945	0.129606	0.130183	0.126579	0.11734	0.121828	0.108626	0.0991112
FBpp0308953	eyg	3	0.154425	0.112922	0.120635	0.143668	0.0849498	0.089598	0.080051	0.116412	0.0973388
FBpp0076008	E(z)	15	0.0754239	0.0670238	0.0873522	0.116347	0.144407	0.158458	0.130051	0.123204	0.0977329
FBpp0290605	Fas3	19	6.08105e-09	6.85556e-09	2.52917e-05	0.00186863	0.0122367	0.0890694	0.204161	0.309314	0.383325
FBpp0311111	Fas3	1	0	0.00126299	0.0187997	0.00132367	0.0192882	0.118466	0.221046	0.296226	0.323587
FBpp0085933	fj	1	0	0.00525478	0.0323198	0.149526	0.212425	0.224253	0.16159	0.1377	0.0769307
FBpp0303365	fkh	4	1.51209e-06	0.00472374	0.0319319	0.0984419	0.162998	0.195533	0.204104	0.16424	0.138026
FBpp0086773	fl(2)d	9	0.0494625	0.063099	0.0573227	0.0965443	0.135054	0.154108	0.161521	0.141957	0.140931
FBpp0302779	Actn	74	0.0945492	0.0915355	0.0909575	0.100407	0.0985148	0.0960227	0.103444	0.139307	0.185263
FBpp0076893	fliI	23	0.0571685	0.0621178	0.0680587	0.0854895	0.104573	0.132728	0.1534	0.163708	0.172756
FBpp0071381	flw	21	0.135539	0.130709	0.150385	0.107861	0.0883473	0.0876047	0.0880745	0.102944	0.108536
FBpp0099983	fog	3	0.164215	0.175372	0.0692815	0.0888094	0.0854737	0.121095	0.102788	0.0960462	0.0969191
FBpp0088923	for	36	0.127711	0.157538	0.150119	0.138668	0.107547	0.0911882	0.0797368	0.0791118	0.0683803
FBpp0099769	for	3	0.151494	0.268435	0.200796	0.0888896	0.0630453	0.0435515	0.0430911	0.0627261	0.0779713
FBpp0081530	FER	9	0	0.00861928	0.0224772	0.0858934	0.115733	0.182336	0.192084	0.181454	0.211403
FBpp0070380	fs(1)K10	9	0.0137812	0.0471616	0.0470685	0.0940065	0.111081	0.160643	0.178413	0.159351	0.188493
FBpp0070225	png	4	0.519398	0.213059	0.137037	0.061515	0.0277529	0.0109552	0	0.025378	0.00490583
FBpp0070463	fs(1)Ya	6	0.512267	0.317227	0.121197	0.0176538	0.00626762	0.00478163	0.0037642	0.016392	0.000450793
FBpp0309018	dup	29	0.243176	0.133858	0.121493	0.105247	0.119037	0.103031	0.0669043	0.058519	0.0487356
FBpp0077167	ft	52	1.40019e-06	1.75771e-05	0.00850437	0.0835291	0.157048	0.244708	0.205912	0.160044	0.140236
FBpp0081139	ftz	1	0.00279123	0.184941	0.396508	0.0740627	0.174199	0.137137	0.0216697	0.00869048	0
FBpp0074853	ftz-f1	1	0.0617653	0.23422	0.206329	0.0586705	0.023123	0.00754007	0.022127	0.0477129	0.338512
FBpp0074373	fu	10	0.101526	0.137342	0.134776	0.143355	0.134548	0.119405	0.0853741	0.0774092	0.0662646
FBpp0073424	fw	4	2.5477e-12	3.21039e-09	0	1.8524e-05	0	0.0230527	0.125853	0.378576	0.4725
FBpp0079317	fy	3	0.0565503	0.0827166	0.0927007	0.0747344	0.107952	0.153067	0.138121	0.158734	0.135423
FBpp0303135	fz	5	0.102274	0.14988	0.145038	0.0904378	0.0802115	0.109664	0.0987588	0.118943	0.104793
FBpp0080391	fzy	13	0.172301	0.158898	0.186809	0.221537	0.170939	0.0435416	0.0245894	0.0155961	0.00578815
FBpp0073673	g	23	0.11413	0.122966	0.134106	0.121437	0.106451	0.103049	0.100961	0.1059	0.0910007
FBpp0074428	bnb	26	0.00487355	0.0148674	0.0585054	0.151319	0.110938	0.138223	0.148913	0.167087	0.205274
FBpp0087977	Gapdh1	91	0.122679	0.121279	0.119418	0.100278	0.120146	0.11489	0.101415	0.0972234	0.102672
FBpp0073922	Gapdh2	35	0.123714	0.132271	0.112011	0.102545	0.115485	0.11397	0.106533	0.0941529	0.0993184
FBpp0088990	Gdh	2	0.0896113	0.100677	0.119586	0.107863	0.107082	0.107638	0.116352	0.133649	0.117542
FBpp0088988	Gdh	84	0.101504	0.0997765	0.102118	0.105082	0.113223	0.10807	0.110825	0.119165	0.140236
FBpp0312134	gdl	3	0.0881561	0.128944	0.157593	0.1297	0.113827	0.114564	0.106935	0.083464	0.0768172
FBpp0076643	Galphai	13	0.0462339	0.0805109	0.106372	0.13496	0.137973	0.132089	0.120767	0.13015	0.110944
FBpp0303987	Gbeta13F	22	0.0469615	0.0623994	0.0717745	0.0915674	0.0999198	0.129684	0.147166	0.167845	0.182682
FBpp0075498	DCTN1-p150	87	0.121086	0.121968	0.113574	0.117696	0.113131	0.110286	0.105345	0.0997916	0.0971222
FBpp0297934	Glt	9	0.00541331	0.0043786	0.0125711	0.00262793	0.00411669	0.0123046	0.068565	0.274662	0.61536
FBpp0075447	gnu	5	0.694841	0.203985	0.0351867	0.0151282	0.0142522	0.00728257	0	0.0293241	0
FBpp0087359	Galphao	18	0.0346004	0.055307	0.0728325	0.0697356	0.0732682	0.100134	0.150758	0.201592	0.241771
FBpp0290625	Galphas	11	0.00499013	0.00704079	0.0124875	0.0561977	0.0972174	0.152788	0.193468	0.233924	0.241887
FBpp0086370	Got1	33	0.114693	0.110531	0.121883	0.110829	0.107719	0.10415	0.106301	0.111687	0.112208
FBpp0077537	Got2	73	0.126332	0.122462	0.123903	0.117837	0.115931	0.110877	0.100039	0.089833	0.0927875
FBpp0078777	Gpdh1	28	0.12181	0.12307	0.125749	0.120009	0.108415	0.0999106	0.0969608	0.101428	0.102647
FBpp0071477	grau	3	0.0342429	0.0492195	0.0573088	0.0767777	0.112168	0.145552	0.164494	0.161458	0.198779
FBpp0303221	grn	2	0.00855151	0.0117698	0.0221905	0.0514875	0.0874168	0.190462	0.194417	0.196638	0.237067
FBpp0089115	gro	29	0.0827082	0.103609	0.112589	0.124891	0.12415	0.122634	0.116064	0.11432	0.0990359
FBpp0077773	Gs1	46	0.110469	0.109844	0.119152	0.119662	0.107459	0.108507	0.106332	0.110985	0.10759
FBpp0310162	Gs2	15	3.27722e-09	0	4.84922e-05	0.00183894	0.038294	0.152193	0.234608	0.270306	0.302711
FBpp0072363	gsb-n	6	1.16415e-06	2.33153e-06	0.00671344	0.0192044	0.128142	0.262828	0.239024	0.17355	0.170534
FBpp0072349	gsb	1	0	0.00292165	0.0579273	0.397911	0.295273	0.136912	0.0643245	0.0267087	0.0180224
FBpp0082077	GstD1	12	0.118877	0.124667	0.139756	0.118919	0.079826	0.0845727	0.112036	0.131456	0.0898899
FBpp0083322	H	23	0.0572893	0.11012	0.115834	0.110519	0.110716	0.131658	0.132649	0.119288	0.111927
FBpp0113091	hay	30	0.110537	0.104419	0.104988	0.115672	0.118615	0.11941	0.114282	0.110261	0.101815
FBpp0081431	hb	5	0.049208	0.217458	0.215138	0.0743575	0.127991	0.130033	0.0907454	0.0532719	0.0417962
FBpp0307137	her	7	0.123358	0.109499	0.107911	0.118804	0.114009	0.102689	0.11278	0.109203	0.101748
FBpp0071296	Hex-A	30	0.17739	0.163556	0.155374	0.137585	0.0965203	0.0753964	0.0694074	0.0656776	0.0590927
FBpp0086530	Hex-C	2	0.122081	0.457307	0.0328506	0.126881	0.0435266	0.0410597	0.043436	0.020144	0.112715
FBpp0070260	hfw	6	0.157665	0.0862838	0.089499	0.0877889	0.0694602	0.116461	0.125162	0.129267	0.138413
FBpp0306426	His2Av	63	0.0228406	0.0317959	0.0440491	0.0718607	0.124871	0.174969	0.179223	0.163413	0.186978
FBpp0080722	hook	42	0.0401962	0.0687161	0.0904099	0.102185	0.113813	0.139598	0.143913	0.147428	0.153741
FBpp0071440	Hmr	31	0.0535479	0.0941558	0.0874928	0.104561	0.129374	0.153419	0.127205	0.128063	0.122182
FBpp0076523	Hn	1	0	9.26595e-09	0	2.8153e-05	0	0.0184507	0.166187	0.345832	0.469502
FBpp0084669	Hrb98DE	41	0.0356487	0.0491085	0.0618607	0.0974658	0.106708	0.14755	0.176049	0.157682	0.167927
FBpp0075504	Hsc70-1	2	0.052066	0.137217	0.399854	0.148573	0.0495362	0.0459469	0.0423144	0.069448	0.0550439
FBpp0082175	Hsc70-2	2	0.0691381	0.521	0.0449711	0.0528941	0.0555362	0.0805686	0.0468269	0.0638199	0.065245
FBpp0073448	Hsc70-3	267	0.0947494	0.0990634	0.095563	0.0966455	0.10235	0.120931	0.122152	0.124892	0.143654
FBpp0308990	Hsc70-5	103	0.0974083	0.100887	0.0958554	0.101662	0.100968	0.116579	0.119805	0.12647	0.140366
FBpp0110266	Hsf	22	0.0540947	0.0696694	0.0753597	0.0928148	0.121797	0.146555	0.148425	0.145764	0.145521
FBpp0100011	Hsp22	6	0.131258	0.228172	0.296177	0.113473	0.134968	0.0207839	0.0487001	0.0140626	0.0124053
FBpp0301282	Hsp23	25	0.0843146	0.101323	0.174449	0.137259	0.118776	0.106564	0.100703	0.0904713	0.0861402
FBpp0312157	Hsp26	79	0.149992	0.161432	0.169013	0.121403	0.107386	0.0952667	0.0760553	0.0650794	0.0543728
FBpp0076182	Hsp27	65	0.137059	0.133988	0.135534	0.120595	0.125867	0.107354	0.0918203	0.0738341	0.0739481
FBpp0292525	CG4456	4	0.00864104	0.00811883	0.0227025	0.0317423	0.0454595	0.176112	0.22611	0.22283	0.258284
FBpp0076225	Hsp67Bc	3	1.51748e-05	0	0.0241219	0	0.0137686	0.149047	0.232715	0.268943	0.311389
FBpp0083974	Hsp68	10	0.0879148	0.100609	0.164209	0.161429	0.111662	0.0926835	0.0909871	0.0879976	0.102508
FBpp0072904	Hsp83	418	0.12678	0.123297	0.109598	0.116631	0.120375	0.112957	0.0997694	0.0946303	0.0959624
FBpp0081732	hth	4	4.80052e-06	0.00166889	0.0248937	0.105792	0.146847	0.182323	0.174833	0.175649	0.18799
FBpp0271781	Ide	41	0.118618	0.112186	0.10784	0.107826	0.112006	0.114432	0.110629	0.10661	0.109853
FBpp0076393	Idh	88	0.120514	0.11737	0.113803	0.110409	0.112897	0.110709	0.0973812	0.104627	0.112288
FBpp0074131	if	12	6.61455e-07	4.63046e-06	0.00691149	0.0330797	0.0670826	0.109501	0.171931	0.260499	0.35099
FBpp0076333	ImpE1	10	5.39249e-07	0.00154233	0.0183322	0.0108968	0.0203058	0.0469949	0.172181	0.398114	0.331633
FBpp0073000	ImpE2	6	0.000354102	0.00157923	0.00419267	0.0680301	0.0743385	0.0984501	0.153153	0.291044	0.308859
FBpp0302560	ImpE3	1	0.018581	0.0355215	0.0857231	0.0660172	0.149329	0.156148	0.160715	0.157796	0.170169
FBpp0075579	ImpL1	16	0	7.61257e-06	0	0.00844056	0.0328898	0.0500883	0.142602	0.418144	0.347827
FBpp0073106	ImpL2	2	0.0529154	0.0390591	0.0668235	0.147347	0.143947	0.105757	0.116706	0.134695	0.192751
FBpp0304375	Ldh	18	1.81097e-11	1.81607e-09	1.08895e-05	0.000578578	0.0164924	0.057341	0.172992	0.346467	0.406118
FBpp0077841	in	2	1.64063e-06	1.0385e-05	0.00533954	0.0330499	0.0906371	0.244091	0.22787	0.210958	0.188043
FBpp0087175	inv	2	0	1.99196e-05	0	0.0462647	0.115575	0.264569	0.192929	0.177363	0.203279
FBpp0087251	ix	5	0.0870534	0.0966338	0.127012	0.110846	0.104548	0.114913	0.120576	0.117456	0.120961
FBpp0084962	janA	11	0.0935049	0.100985	0.130403	0.124932	0.114345	0.11381	0.115098	0.104399	0.102523
FBpp0303456	Jra	4	0.0061033	0.00963766	0.0129558	0.0551404	0.0787982	0.137157	0.204808	0.224083	0.271317
FBpp0291719	kar	1	0	0.0772037	0.0709439	0	0.0635062	0.119043	0.192167	0.193547	0.283589
FBpp0288515	kay	2	0.00684436	0.00762263	0.00780472	0.0213902	0.050479	0.13123	0.177345	0.259653	0.337632
FBpp0080596	kel	7	0.136991	0.118823	0.111529	0.135589	0.131505	0.110778	0.0905892	0.0763816	0.0878143
FBpp0086328	Khc	139	0.120182	0.124626	0.117529	0.113455	0.109999	0.110043	0.103839	0.0979212	0.102406
FBpp0078442	kkv	3	0	5.99398e-06	0	0.00446024	0.00741962	0.0614819	0.153818	0.338536	0.434278
FBpp0312333	kl-2	3	0.1236	0.102744	0.10673	0.113593	0.115559	0.115617	0.102322	0.107979	0.111855
FBpp0305983	klar	28	0.0265382	0.0568909	0.0632698	0.0918584	0.11312	0.142191	0.146788	0.156559	0.202785
FBpp0111722	kn	5	0	7.14573e-06	0.00407533	0.0401617	0.0720067	0.182949	0.191419	0.228288	0.281093
FBpp0081672	knk	5	0.00189122	4.14622e-09	0	0.00200088	0.0049215	0.0363628	0.171598	0.358241	0.424985
FBpp0312390	knrl	2	4.78812e-06	0.00876026	0.0472209	0.0818074	0.109124	0.163235	0.186544	0.204744	0.19856
FBpp0074653	kto	36	0.0720441	0.0754885	0.0725353	0.0986106	0.124508	0.145937	0.14277	0.135255	0.132853
FBpp0305365	Kr	2	0.00608786	0.10869	0.140409	0.151102	0.152968	0.128904	0.109603	0.0998804	0.102356
FBpp0309621	kz	30	0.0454363	0.0580015	0.0577299	0.0800553	0.108547	0.156237	0.157644	0.164192	0.172157
FBpp0070114	Mybbp1A	45	0.025888	0.0439098	0.0578643	0.0839673	0.113641	0.151445	0.175737	0.171165	0.176383
FBpp0070424	egh	4	0.0708679	0.127572	0.120312	0.125861	0.0962683	0.0904764	0.0977651	0.145404	0.125473
FBpp0073316	l(1)10Bb	11	0.0495222	0.0638018	0.0728741	0.0996679	0.12983	0.149025	0.144938	0.146106	0.144234
FBpp0310396	Ddx56	15	0.0148241	0.0382142	0.0539439	0.0798587	0.118715	0.16311	0.181965	0.174091	0.175278
FBpp0073672	Grip91	55	0.153676	0.141906	0.132795	0.130916	0.116374	0.100675	0.083935	0.0753898	0.0643332
FBpp0290503	dlg1	22	0.0278285	0.0407749	0.0669474	0.0901082	0.112044	0.154925	0.167433	0.161386	0.178554
FBpp0303416	dlg1	13	0.0251078	0.0397243	0.0552933	0.0873438	0.118965	0.156991	0.164327	0.166977	0.185271
FBpp0078810	ifc	3	0.0716211	0.0855731	0.0961597	0.105348	0.0904182	0.109716	0.138085	0.135058	0.168021
FBpp0303628	eIF4A	191	0.106684	0.103612	0.104572	0.115742	0.104603	0.116488	0.109891	0.121038	0.117371
FBpp0080146	Arpc1	30	0.0975017	0.0959239	0.0941872	0.103317	0.108125	0.122053	0.117517	0.130233	0.131143
FBpp0080118	Sos	36	0.0543826	0.0531419	0.0579301	0.0877562	0.118912	0.152173	0.155975	0.157445	0.162285
FBpp0080202	Pgant35A	13	0.10336	0.087523	0.0938102	0.125655	0.0984508	0.114163	0.112232	0.1361	0.128706
FBpp0080284	CIAPIN1	15	0.0783939	0.0991436	0.139768	0.113673	0.112055	0.111959	0.128608	0.115787	0.100612
FBpp0080265	stc	20	0.119724	0.121727	0.116732	0.108697	0.10508	0.112054	0.104729	0.111098	0.100159
FBpp0080299	wor	4	1.05006e-06	4.74814e-05	0.0105261	0.171767	0.398104	0.238731	0.110671	0.0410485	0.029104
FBpp0080319	Mtr4	50	0.0707966	0.0826761	0.0812065	0.107223	0.119648	0.141786	0.134679	0.136555	0.125429
FBpp0080327	Gli	13	0.00777558	0.00941852	0.0198839	0.0453354	0.0973142	0.163482	0.19264	0.209855	0.254296
FBpp0080329	ND-B17	24	0.101568	0.107348	0.114296	0.10066	0.117001	0.112673	0.11014	0.112348	0.123965
FBpp0080323	wek	6	0.0443463	0.0658584	0.109139	0.117962	0.134433	0.15569	0.127776	0.133489	0.111307
FBpp0080411	crp	20	0.0290153	0.0704988	0.0756041	0.0871538	0.113978	0.157548	0.158718	0.161048	0.146436
FBpp0080401	mRpL4	10	0.112167	0.118485	0.110461	0.118011	0.11174	0.11064	0.105497	0.107521	0.105478
FBpp0080719	l(2)37Bb	16	0.103399	0.103686	0.103061	0.0975245	0.10683	0.115109	0.117293	0.126296	0.126803
FBpp0080687	Catsup	7	0.0789317	0.0698318	0.0785586	0.0801685	0.104635	0.132886	0.144536	0.16016	0.150293
FBpp0080708	Phb1	81	0.114355	0.118269	0.154806	0.119262	0.102699	0.088301	0.104387	0.102631	0.0952893
FBpp0080699	CG10561	3	0.0796568	0.0906781	0.0795055	0.094947	0.0902265	0.117289	0.137208	0.123682	0.186807
FBpp0303743	swm	46	0.0849298	0.109757	0.1059	0.115891	0.130302	0.1244	0.11426	0.107048	0.107511
FBpp0305104	AspRS	61	0.119232	0.107691	0.106634	0.111546	0.101163	0.114582	0.115042	0.112136	0.111975
FBpp0088955	CG5504	27	0.119667	0.11666	0.103106	0.111039	0.106422	0.105425	0.111143	0.111849	0.114689
FBpp0088954	CG5504	1	0.110953	0.123744	0.107008	0.118217	0.0837192	0.0924078	0.100573	0.100235	0.163143
FBpp0297363	CG5504	2	0.107294	0.104842	0.0956036	0.113673	0.107894	0.113307	0.114824	0.113262	0.1293
FBpp0072743	dre4	106	0.108963	0.104252	0.108407	0.115214	0.11998	0.125319	0.116631	0.105193	0.0960407
FBpp0075071	l(3)73Ah	4	0.0373456	0.0412151	0.0349033	0.0620849	0.109012	0.165799	0.18571	0.172682	0.191248
FBpp0075119	Prosbeta6	54	0.101959	0.111248	0.122447	0.11116	0.118041	0.116839	0.111887	0.1048	0.101619
FBpp0081089	sas	17	0	4.71902e-06	0	0.01323	0.0307314	0.145047	0.240764	0.252574	0.31765
FBpp0082171	l(3)87Df	4	0.0980859	0.112563	0.146881	0.122929	0.111159	0.0852463	0.108633	0.10356	0.110942
FBpp0085104	dco	11	0.090268	0.125295	0.114321	0.110198	0.099347	0.116436	0.112057	0.114626	0.117453
FBpp0308671	hyd	109	0.0825124	0.0903	0.0888222	0.110222	0.126975	0.13839	0.128668	0.117613	0.116497
FBpp0084545	l(3)mbt	36	0.0755124	0.115145	0.108137	0.120783	0.134917	0.128753	0.110636	0.103082	0.103035
FBpp0304889	sti	83	0.0684913	0.104582	0.119073	0.20092	0.226121	0.149045	0.0655282	0.0397669	0.0264738
FBpp0088268	pho	11	0.094895	0.138484	0.143527	0.136222	0.138658	0.114357	0.0877853	0.0805358	0.0655353
FBpp0080297	lace	25	0.0828639	0.108289	0.110598	0.101787	0.105318	0.104061	0.113972	0.135327	0.137784
FBpp0297902	Lam	161	0.0381791	0.043789	0.0483483	0.0682272	0.101935	0.157124	0.177351	0.172876	0.19217
FBpp0076722	LanA	125	0	1.75717e-05	1.10137e-05	0.00998289	0.0421755	0.125151	0.20428	0.288699	0.329683
FBpp0081255	lds	71	0.138389	0.133279	0.123723	0.12941	0.125526	0.119921	0.0913957	0.0734389	0.0649176
FBpp0303020	robo2	24	1.40049e-06	0.0042436	0.0401865	0.181761	0.176303	0.18036	0.143197	0.13802	0.135927
FBpp0087732	lin	5	0.0546724	0.0553294	0.0712167	0.114298	0.133018	0.153526	0.12286	0.158242	0.136839
FBpp0311765	Lsp1beta	7	0.0786538	0.0747474	0.0601254	0.0481989	0.123285	0.169101	0.142674	0.169928	0.133287
FBpp0072365	Lsp1gamma	4	0.116537	0.127863	0.0987287	0.125278	0.116512	0.107544	0.0902199	0.120732	0.0965856
FBpp0311507	Lsp2	13	0.0406988	0.0241565	0.0160318	0.0177104	0.135316	0.197183	0.183574	0.187869	0.19746
FBpp0305699	lt	12	0.104678	0.111915	0.106374	0.128463	0.119544	0.106256	0.0980113	0.110531	0.114227
FBpp0088873	Rab32	17	0.185178	0.166187	0.164624	0.10032	0.0680398	0.0608555	0.0737834	0.101323	0.0796887
FBpp0075596	sens	2	1.54572e-05	0.00126951	0.0412941	0.0873415	0.305715	0.293934	0.131249	0.0656925	0.073489
FBpp0073400	m	10	1.22507e-11	2.40994e-06	0	2.50199e-05	0.00907313	0.0432439	0.127069	0.445389	0.375198
FBpp0070150	RpL36	23	0.104664	0.0919708	0.0954325	0.107197	0.108866	0.120028	0.126241	0.116702	0.128899
FBpp0311353	RpS5a	4	0.0522714	0.0476324	0.053039	0.0773455	0.0851425	0.123517	0.142322	0.232864	0.185866
FBpp0077716	RpLP1	15	0.0960159	0.106837	0.140815	0.0890423	0.105713	0.102502	0.12833	0.112579	0.118166
FBpp0083802	RpS3	327	0.106786	0.10192	0.100382	0.106943	0.102771	0.11585	0.115173	0.122598	0.127577
FBpp0084959	RpL32	71	0.089981	0.0878265	0.107199	0.105521	0.088099	0.119821	0.132463	0.133305	0.135785
FBpp0084353	E(spl)m4-BFM	1	0.00865918	0.0541023	0.0900825	0.435063	0.345091	0.0371335	0.0116857	0.0128979	0.00528449
FBpp0076782	Rcc1	41	0.030069	0.049555	0.0656489	0.113234	0.140002	0.161283	0.153745	0.143694	0.14277
FBpp0311241	mal	16	0.125741	0.130458	0.118389	0.126405	0.116878	0.109128	0.0975452	0.0899634	0.0854928
FBpp0308978	mam	2	0.00597131	0.0382769	0.0330525	0.0754854	0.113075	0.162034	0.182755	0.190277	0.199072
FBpp0085235	Map205	68	0.0400849	0.0530957	0.0394941	0.0927633	0.113768	0.160818	0.156304	0.163362	0.18031
FBpp0306414	Map205	2	0.027961	0.0534491	0.0391117	0.0924945	0.114082	0.158238	0.169615	0.163588	0.181461
FBpp0080412	twe	3	0.624797	0.269703	0.0339758	0.00728724	0.00855592	0.0119566	0.00756561	0.0241254	0.0120338
FBpp0310174	mei-9	35	0.134133	0.125625	0.122174	0.133067	0.112874	0.11586	0.0918295	0.0881984	0.0762399
FBpp0100100	mei-218	5	0.118142	0.131982	0.110266	0.137179	0.128356	0.125501	0.0933461	0.0789035	0.0763257
FBpp0309743	mei-S332	9	0.116564	0.185063	0.19547	0.175045	0.164054	0.0834902	0.0414555	0.0235018	0.0153576
FBpp0082129	Men	40	0.17922	0.140961	0.107979	0.0575759	0.0512088	0.0728681	0.117252	0.128859	0.144075
FBpp0084329	E(spl)mgamma-HLH	1	6.0049e-06	0	0.022373	0.399139	0.43502	0.0795515	0.0343436	0.0178019	0.0117652
FBpp0071497	mago	15	0.0689909	0.0813268	0.0821146	0.0985397	0.117972	0.14408	0.148724	0.136475	0.121778
FBpp0088688	Mlc2	15	4.76119e-10	0.00290281	0.00207358	0.0101817	0.0694016	0.0674588	0.128221	0.278505	0.441256
FBpp0085367	mle	36	0.0800444	0.0837237	0.0846565	0.107096	0.115292	0.139639	0.132952	0.126113	0.130483
FBpp0076635	msl-3	20	0.0421671	0.103139	0.085291	0.106473	0.123635	0.168926	0.12824	0.121948	0.120181
FBpp0075380	mnd	2	0.0603756	0.0524635	0.0741599	0.101762	0.114293	0.100681	0.148315	0.145187	0.202762
FBpp0085233	mod	64	0.0280387	0.0419488	0.0442739	0.0781571	0.105469	0.159868	0.183418	0.175001	0.183825
FBpp0083459	mod(mdg4)	2	0.0221548	0.0603468	0.0241478	0.0972154	0.135896	0.181837	0.171118	0.18376	0.123524
FBpp0083461	mod(mdg4)	4	0.0550284	0.0699882	0.0819874	0.108741	0.131314	0.145621	0.148653	0.130423	0.128244
FBpp0083462	mod(mdg4)	2	0.0198783	0.036287	0.0581424	0.0873072	0.136782	0.19625	0.168257	0.144847	0.152248
FBpp0083463	mod(mdg4)	2	0.032974	0.098975	0.096443	0.112214	0.155946	0.166068	0.135742	0.108376	0.0932621
FBpp0083464	mod(mdg4)	2	0.0289606	0.0431669	0.0582278	0.0837797	0.130172	0.190843	0.163133	0.14692	0.154797
FBpp0083465	mod(mdg4)	1	0.0312671	0.0419445	0.0453337	0.0896169	0.136097	0.181492	0.184225	0.149194	0.140831
FBpp0083466	mod(mdg4)	2	0.0304176	0.0467404	0.0688018	0.10064	0.139442	0.169387	0.159012	0.148141	0.137419
FBpp0083467	mod(mdg4)	6	0.0338683	0.0628177	0.0830157	0.106515	0.141387	0.164634	0.145958	0.127852	0.133952
FBpp0083471	mod(mdg4)	4	0.0528125	0.102049	0.119104	0.126559	0.134213	0.143022	0.119135	0.101879	0.101227
FBpp0083472	mod(mdg4)	2	0.0985553	0.0944548	0.111419	0.109802	0.0972983	0.139455	0.118351	0.127488	0.103178
FBpp0083474	mod(mdg4)	2	0.0271153	0.0600053	0.0606612	0.0982645	0.118641	0.14641	0.184416	0.142123	0.162364
FBpp0083477	mod(mdg4)	4	0.0126149	0.0315768	0.0469324	0.0642071	0.14749	0.188484	0.164413	0.185981	0.1583
FBpp0083478	mod(mdg4)	19	0.0274459	0.0678255	0.0780116	0.0943022	0.126438	0.170057	0.152592	0.140181	0.143148
FBpp0083480	mod(mdg4)	4	0.0475253	0.0787898	0.0980706	0.113687	0.118249	0.156341	0.13531	0.117379	0.134648
FBpp0083481	mod(mdg4)	3	0.0129789	0.0578712	0.0915451	0.0924623	0.12983	0.157816	0.202639	0.135885	0.118973
FBpp0083483	mod(mdg4)	1	0.0636444	0.0566546	0.0839951	0.0833465	0.099368	0.127498	0.132433	0.210073	0.142987
FBpp0083484	mod(mdg4)	4	0.0496818	0.0854148	0.0932971	0.11599	0.115368	0.1454	0.136907	0.131662	0.126279
FBpp0112909	mod(mdg4)	2	0.0529928	0.0741639	0.112906	0.122072	0.116959	0.161672	0.10733	0.1284	0.123503
FBpp0112910	mod(mdg4)	2	0.0416874	0.0695474	0.0802299	0.0995177	0.132383	0.163959	0.129781	0.141212	0.141683
FBpp0300270	mod(mdg4)	1	0.0538705	0.1364	0.143223	0.136321	0.16507	0.133439	0.0866771	0.0754329	0.0695664
FBpp0310324	mod(mdg4)	1	0.022119	0.0387013	0.0626754	0.0859239	0.101716	0.170141	0.160652	0.173816	0.184254
FBpp0082692	mor	89	0.052165	0.0674581	0.0737827	0.0964581	0.124293	0.149185	0.149511	0.141095	0.146051
FBpp0291706	mor	4	0.0446465	0.0534207	0.0651077	0.0823043	0.100926	0.153644	0.159107	0.16647	0.174375
FBpp0303270	Rpn8	32	0.114441	0.116566	0.10512	0.110039	0.115471	0.114602	0.117783	0.105345	0.100633
FBpp0311634	Mp20	7	0	0.00352489	0.00372869	0.00589686	0.0208531	0.0267115	0.117831	0.315677	0.505778
FBpp0072065	mr	9	0.136106	0.120371	0.128721	0.12085	0.110261	0.111067	0.0926921	0.0907371	0.0891946
FBpp0072735	mu2	22	0.0774003	0.0884855	0.0839247	0.121904	0.139202	0.153606	0.129357	0.102553	0.103568
FBpp0300646	mud	85	0.0823396	0.0998367	0.136948	0.249981	0.218286	0.0934294	0.0520877	0.0375837	0.0295073
FBpp0300647	mud	1	0.0389555	0.174418	0.19513	0.191599	0.157695	0.106106	0.0660204	0.0387116	0.0313658
FBpp0073648	mus101	45	0.173032	0.168688	0.15048	0.176719	0.157325	0.0830021	0.0393075	0.0290763	0.0223715
FBpp0311946	mus201	25	0.123797	0.131771	0.112952	0.125817	0.117179	0.115135	0.0972933	0.0910999	0.0849548
FBpp0087907	PolZ1	13	0.122911	0.133704	0.120586	0.134797	0.125925	0.118572	0.0932274	0.0774679	0.0728096
FBpp0076412	mus301	13	0.143735	0.133784	0.120784	0.123471	0.135602	0.124671	0.0858845	0.0692514	0.0628172
FBpp0074888	mus304	13	0.126878	0.13656	0.119936	0.131807	0.122442	0.113181	0.0898026	0.0816411	0.0777525
FBpp0082131	PolQ	35	0.174102	0.164263	0.153154	0.194457	0.192091	0.0656239	0.0264435	0.0191924	0.0106727
FBpp0081910	Blm	40	0.162332	0.156677	0.144227	0.135787	0.129132	0.105237	0.0713325	0.0526714	0.0426054
FBpp0310825	mus312	4	0.136212	0.14944	0.144712	0.140797	0.145642	0.119356	0.066567	0.0486866	0.0485874
FBpp0089405	Myb	13	0.0214572	0.0624133	0.0747201	0.118362	0.160139	0.14867	0.141504	0.131452	0.141282
FBpp0088502	Atpalpha	82	0.0533759	0.0366185	0.0323073	0.0344462	0.0537339	0.108112	0.162375	0.23245	0.286581
FBpp0311231	ncd	29	0.125453	0.16222	0.160234	0.192118	0.207828	0.0840874	0.0358559	0.0208769	0.0113267
FBpp0076693	ndl	32	0.124249	0.108864	0.118356	0.124526	0.112736	0.103778	0.0984296	0.108092	0.100969
FBpp0088123	nec	12	0.105553	0.100266	0.105718	0.0749446	0.0986861	0.109058	0.135755	0.136094	0.133925
FBpp0081481	neur	2	0.0894902	0.0874893	0.16903	0.181893	0.153834	0.109182	0.0785401	0.0714571	0.0590841
FBpp0303415	slou	1	5.5181e-10	0	2.44729e-05	0	0.0715906	0.126626	0.248275	0.252438	0.301047
FBpp0074806	nkd	6	1.00345e-05	0.022785	0.117835	0.226649	0.196038	0.147042	0.116008	0.0927661	0.080867
FBpp0073363	nod	9	0.0102049	0.0191144	0.0418084	0.220586	0.431843	0.139814	0.0635168	0.040897	0.032216
FBpp0083146	nos	1	0.28258	0.280816	0.226149	0.109754	0.100701	0	6.3337e-08	0	0
FBpp0308609	numb	21	0.0575469	0.0915953	0.0945631	0.0852926	0.100473	0.12169	0.153218	0.145845	0.149776
FBpp0077246	odd	1	0.00674818	0.110725	0.179371	0.132818	0.145287	0.134265	0.106952	0.0968412	0.0869916
FBpp0077357	okr	5	0.188965	0.172606	0.165781	0.180613	0.179195	0.0518444	0.0239437	0.0207775	0.0162749
FBpp0078477	opa	1	0	0.0574041	0.333042	0.134897	0.0856779	0.102507	0.102648	0.0861429	0.0976822
FBpp0072061	or	10	0.103352	0.116181	0.114247	0.11585	0.112356	0.121199	0.109952	0.103186	0.103676
FBpp0071956	ord	3	0.130022	0.117382	0.121325	0.118771	0.0966425	0.100179	0.106932	0.090296	0.118452
FBpp0081435	osk	7	0.540938	0.210134	0.113989	0.0578529	0.0172799	0.0196732	0.0156843	0.0170165	0.00743187
FBpp0290711	osp	15	0.0538534	0.0621907	0.0385909	0.0188586	0.0262032	0.110418	0.136169	0.220709	0.333008
FBpp0076487	pbl	14	0.0338136	0.0423705	0.0624458	0.167744	0.206485	0.173225	0.123938	0.116977	0.0730009
FBpp0078059	Pc	6	0.00802412	0.0153345	0.0263685	0.0905594	0.131788	0.189312	0.185098	0.176938	0.176577
FBpp0303033	Pcl	3	0.138682	0.0555664	0.050989	0.113576	0.150105	0.153725	0.131858	0.103596	0.101903
FBpp0309618	pcx	16	0.0885134	0.0754249	0.0801254	0.103948	0.122841	0.141511	0.114549	0.138314	0.134773
FBpp0070648	peb	1	0	5.08335e-06	0	0.0386924	0.0877185	0.181614	0.200048	0.230556	0.261367
FBpp0071892	Fib	38	0.0539531	0.0571726	0.0620467	0.0750007	0.1014	0.151858	0.168961	0.161423	0.168185
FBpp0085880	Pepck1	18	0	0.0144629	0.0607957	0.141787	0.198292	0.186799	0.149081	0.0994717	0.14931
FBpp0087506	Pfk	48	0.131862	0.125751	0.120961	0.123317	0.111098	0.102914	0.0887464	0.0988981	0.0964536
FBpp0087761	Pgi	38	0.126573	0.127052	0.112649	0.113204	0.112767	0.112625	0.102286	0.0993213	0.0935231
FBpp0075247	Pgm1	62	0.114736	0.112	0.108166	0.109619	0.111665	0.114141	0.111442	0.107736	0.110496
FBpp0087914	phr	9	0.0689331	0.0572897	0.0670094	0.097454	0.132724	0.153226	0.138786	0.150954	0.133624
FBpp0304499	pim	3	0.353218	0.238725	0.189203	0.100178	0.0693757	0.0207061	0.0165788	0.0120158	0
FBpp0074770	pip	2	0.0300838	0.028468	0.0210983	0.0184451	0.0650924	0.13025	0.216684	0.254998	0.23488
FBpp0074771	pip	1	0	0.00254603	0.00204035	0	0.00345758	0.0627016	0.189018	0.287899	0.452338
FBpp0074772	pip	13	6.08705e-10	4.44816e-09	1.26486e-05	0	0.0130443	0.131944	0.226841	0.294927	0.33323
FBpp0074774	pip	8	0	0.000919019	0	0.000711907	0.012233	0.110636	0.233316	0.326363	0.315821
FBpp0074776	pip	2	0.0133813	0.0139257	0.00947348	0.00783291	0.0112245	0.10759	0.175927	0.293649	0.366996
FBpp0074777	pip	3	1.95603e-09	0.00426731	2.26106e-05	0	0.0298457	0.157571	0.205958	0.283184	0.319151
FBpp0074778	pip	2	1.24211e-06	0	0.00536283	1.14928e-05	0.00452176	0.0375277	0.152469	0.302811	0.497295
FBpp0074780	pip	11	0	0.00156304	0	0.000109448	0.0206524	0.189959	0.244659	0.259298	0.283759
FBpp0088115	pk	6	3.9573e-09	1.74e-06	2.90395e-05	0.00242868	0.0297722	0.129069	0.232618	0.27922	0.326862
FBpp0308295	Pkc98E	2	0.00444921	0.00396208	0.00427336	0.0172578	0.00211378	0.026946	0.128632	0.358798	0.453568
FBpp0085618	plu	2	0.417039	0.285767	0.175759	0.0691516	0.0253618	0.00568901	0.00577435	0.00996134	0.00549704
FBpp0070373	pn	17	0.107361	0.103779	0.114255	0.119691	0.12516	0.117515	0.10176	0.106344	0.104135
FBpp0088658	pnt	2	0.00167926	0.00359078	0.0109402	0.120336	0.221316	0.223933	0.148795	0.129246	0.140164
FBpp0074608	polo	59	0.170385	0.16248	0.157434	0.172002	0.150401	0.0837664	0.0476331	0.0335593	0.0223393
FBpp0306442	Pp1alpha-96A	15	0.0876149	0.0953782	0.113766	0.0917029	0.105444	0.108278	0.122057	0.133066	0.142693
FBpp0291051	Ppn	37	0	7.01487e-07	1.15366e-05	0.00192609	0.0175902	0.0772411	0.147614	0.33192	0.423697
FBpp0070883	PpV	15	0.132164	0.129081	0.140189	0.119547	0.106598	0.094111	0.098862	0.0992463	0.0802027
FBpp0088417	pr	6	0.0646234	0.0832324	0.0870345	0.0327711	0.128399	0.152266	0.157907	0.154098	0.139669
FBpp0079882	prd	3	0.0015076	0.0434117	0.153427	0.0573983	0.108809	0.206892	0.187892	0.128118	0.112544
FBpp0076321	Prm	31	1.81587e-06	6.81375e-11	0.0134364	0	2.13615e-05	0.00353541	0.0607165	0.281449	0.64084
FBpp0310194	CG2841	9	0.0652772	0.178429	0.12442	0.103922	0.0741302	0.0699086	0.0948365	0.124235	0.16484
FBpp0071507	Pu	6	0.0082151	0.00912956	0.0140354	0.00539412	0.0088766	0.0438858	0.204834	0.33462	0.371009
FBpp0081470	pum	33	0.0799319	0.123756	0.116343	0.120857	0.114062	0.115268	0.117917	0.108475	0.10339
FBpp0303260	put	13	0.0517212	0.102758	0.121969	0.127015	0.120693	0.128648	0.124413	0.119199	0.103584
FBpp0304734	pwn	3	1.34924e-10	0	1.2618e-05	0	0.00396595	0.0326941	0.176071	0.389636	0.39762
FBpp0071749	px	22	0.0803278	0.0864498	0.0793448	0.0889419	0.115081	0.13455	0.134068	0.136478	0.144758
FBpp0080549	qua	14	0.137948	0.123421	0.102388	0.0866868	0.0638261	0.0510581	0.0998332	0.175375	0.159464
FBpp0309142	r	138	0.125261	0.11947	0.11383	0.120293	0.105863	0.104864	0.105968	0.104754	0.0996969
FBpp0304573	ras	39	0.144461	0.140756	0.136828	0.117686	0.115939	0.0992207	0.0888375	0.0808924	0.0753798
FBpp0081600	Ras85D	19	0.0426992	0.056751	0.0697957	0.0936208	0.121155	0.152685	0.156421	0.149003	0.15787
FBpp0073068	Ras64B	11	0.0362302	0.0439398	0.0465067	0.0402067	0.0766355	0.139304	0.16949	0.212388	0.2353
FBpp0292871	raw	16	0.0117965	0.00867569	0.0118953	0.0506422	0.108441	0.162675	0.205204	0.225913	0.214758
FBpp0070670	rb	52	0.119743	0.126416	0.122638	0.117001	0.112299	0.108634	0.0988826	0.101219	0.0931671
FBpp0304106	rdgB	15	0.136002	0.123486	0.124808	0.124634	0.114992	0.0993084	0.0846194	0.0936623	0.0984884
FBpp0306662	rec	2	0.107876	0.106912	0.0802549	0.121021	0.174487	0.128458	0.0944711	0.0929085	0.0936108
FBpp0099683	ref(2)P	12	0.192109	0.244596	0.17434	0.0847535	0.0595067	0.0531922	0.0626284	0.06356	0.0653139
FBpp0303091	rib	29	0	0.00318335	0.0127853	0.0528363	0.175151	0.266315	0.21452	0.152628	0.122581
FBpp0080183	rk	1	0.0841224	0.0863816	0.12202	0.104276	0.114551	0.123824	0.134066	0.117389	0.113371
FBpp0112423	rl	27	0.0968988	0.129961	0.134475	0.119673	0.106229	0.100497	0.110051	0.104459	0.0977572
FBpp0083440	r-l	38	0.0999212	0.101689	0.102926	0.112694	0.112349	0.126414	0.12131	0.110387	0.112309
FBpp0078301	Rm62	84	0.0522284	0.0681742	0.0768292	0.101739	0.124071	0.15517	0.146044	0.135845	0.139898
FBpp0078302	Rm62	1	0.0905908	0.122696	0.165963	0.112261	0.130865	0.129308	0.0972958	0.0821389	0.0688823
FBpp0085156	rod	49	0.149399	0.140911	0.126711	0.135723	0.118679	0.105534	0.0824226	0.0807079	0.0599138
FBpp0086252	RpLP2	48	0.0973101	0.110731	0.139272	0.108695	0.101657	0.0992134	0.12647	0.110103	0.106549
FBpp0078433	Polr2F	2	0.0758842	0.0887573	0.0942246	0.106427	0.116028	0.129003	0.15254	0.127026	0.11011
FBpp0073387	Polr2A	103	0.0694828	0.0812271	0.0859282	0.104833	0.123987	0.147773	0.134376	0.126174	0.12622
FBpp0077714	Polr1B	58	0.0885584	0.0842101	0.0884859	0.0974604	0.102729	0.129092	0.129113	0.143993	0.136359
FBpp0084617	RpL4	168	0.101249	0.0948394	0.0971522	0.100193	0.104414	0.12503	0.121831	0.11967	0.135621
FBpp0070537	rst	11	0.0018446	0.00466668	0.0131533	0.0797785	0.138264	0.234059	0.202663	0.170042	0.15553
FBpp0075877	rt	9	0.0400328	0.0427077	0.0468155	0.061234	0.068159	0.07749	0.128441	0.250476	0.284643
FBpp0076971	run	1	0.00118967	0.0838805	0.169804	0.130857	0.109312	0.145535	0.132855	0.116946	0.109621
FBpp0070854	rux	2	0.0191676	0.0184277	0.0196292	0.0909637	0.229433	0.231447	0.176983	0.113066	0.100883
FBpp0082172	ry	14	5.33267e-06	0.00177334	0.0207125	0.0912145	0.118001	0.152406	0.151364	0.202347	0.262176
FBpp0077659	S	1	0.0851293	0.0844571	0.0926875	0.166333	0.135506	0.124304	0.117817	0.108704	0.0850619
FBpp0300982	sax	6	0.0807017	0.0886785	0.109459	0.127635	0.117099	0.130815	0.111281	0.128069	0.106262
FBpp0073267	sbr	30	0.0617744	0.0740076	0.0780851	0.0982785	0.124586	0.144134	0.140862	0.137133	0.141138
FBpp0086968	sca	12	0	0.0584933	0.210338	0.40998	0.197834	0.0383968	0.0210417	0.0331072	0.0308091
FBpp0084614	Sce	13	0.0256646	0.0590589	0.0916397	0.0949401	0.138959	0.16031	0.148271	0.143308	0.137847
FBpp0081580	Scm	11	0.0331625	0.0390884	0.043888	0.0698033	0.113139	0.174974	0.173545	0.170725	0.181674
FBpp0089393	Scr	2	0.0116717	0.00557133	0.00694058	0.046523	0.0928681	0.164416	0.215264	0.232077	0.224668
FBpp0301994	sd	2	0.00221903	0.0036646	0.0191744	0.0322871	0.0992844	0.246061	0.219969	0.193544	0.183797
FBpp0306292	RanGAP	39	0.0943292	0.0963153	0.0992908	0.125269	0.130073	0.1335	0.116409	0.106292	0.0985223
FBpp0073278	sesB	200	0.11083	0.111493	0.104946	0.120495	0.122652	0.11038	0.102033	0.111259	0.105913
FBpp0073249	sev	1	0.106822	0.168666	0.216425	0.170447	0.132069	0.0730341	0.0345059	0.0412185	0.0568127
FBpp0089160	sgg	2	0.0681394	0.096743	0.0831521	0.10915	0.125728	0.132459	0.125386	0.120818	0.138424
FBpp0271851	sha	5	0.116828	0.118496	0.109102	0.101856	0.108964	0.0982997	0.116533	0.11379	0.11613
FBpp0071475	shg	53	0.0192488	0.0364443	0.0556364	0.0867358	0.113296	0.147232	0.162149	0.188662	0.190596
FBpp0305866	shi	86	0.12213	0.116059	0.112706	0.117895	0.106873	0.10683	0.103566	0.103991	0.109949
FBpp0303470	shn	24	0.0112664	0.0255323	0.0514007	0.0994319	0.147998	0.19613	0.16421	0.143882	0.160148
FBpp0072146	shu	14	0.145713	0.13868	0.139791	0.136441	0.127917	0.10351	0.0799278	0.0652554	0.0627645
FBpp0075092	sina	4	0.0960955	0.137188	0.141565	0.122066	0.113578	0.103326	0.0992039	0.109095	0.077882
FBpp0073317	sisA	1	0.011488	0.162749	0.30348	0.260859	0.197008	0.0528677	0.00416655	0.00738162	0
FBpp0111743	skd	43	0.0774951	0.0887748	0.0853525	0.106218	0.121236	0.137849	0.128213	0.130854	0.124006
FBpp0074009	sl	22	0.0637547	0.0829779	0.0884421	0.112802	0.114553	0.132691	0.133751	0.142146	0.128883
FBpp0076904	slgA	46	0.11898	0.115631	0.108644	0.108557	0.110288	0.10692	0.105291	0.10834	0.117349
FBpp0077188	slp1	2	0.0391437	0.116729	0.0985288	0.224767	0.165228	0.115033	0.0960649	0.0698961	0.0746083
FBpp0300947	sm	10	0.00736713	0.00767408	0.00883483	0.018	0.0374886	0.0881614	0.184855	0.275771	0.371848
FBpp0077788	smo	12	0.0263683	0.0636145	0.123416	0.181123	0.155294	0.14812	0.121326	0.0997363	0.0810021
FBpp0290891	sn	26	0.0824346	0.0830489	0.0906131	0.101816	0.101223	0.128155	0.129668	0.142316	0.140725
FBpp0080298	sna	3	0	0.133114	0.216773	0.158533	0.129157	0.143614	0.102458	0.0628575	0.0534927
FBpp0070716	snf	24	0.0832677	0.0860481	0.0802822	0.0973107	0.123658	0.134722	0.137869	0.124703	0.132139
FBpp0111746	snk	1	0.152228	0.193359	0.14982	0.127733	0.0899644	0.0649849	0.0629542	0.0813416	0.0776153
FBpp0305256	stwl	31	0.0213582	0.0474458	0.0599511	0.0906029	0.129508	0.180744	0.171039	0.149538	0.149813
FBpp0075958	Sod1	25	0.0719083	0.0723477	0.0849755	0.0491903	0.148807	0.15361	0.141046	0.147006	0.131109
FBpp0304148	sog	4	3.00096e-05	0.090448	0.27526	0.308482	0.10443	0.0410934	0.0505298	0.0703257	0.0594006
FBpp0088620	sol	6	0.118191	0.100714	0.0942268	0.0985264	0.095908	0.110951	0.111591	0.124976	0.144916
FBpp0080884	spir	1	0.307122	0.164008	0.108321	0.0112446	0.0239692	0.0809518	0.0762257	0.093853	0.134304
FBpp0084955	spn-A	9	0.179296	0.169041	0.155223	0.138041	0.116958	0.0935387	0.0590108	0.0500339	0.0388573
FBpp0084486	spn-D	1	0.0939744	0.137555	0.118904	0.132599	0.137394	0.115513	0.0779657	0.0886809	0.0974135
FBpp0082637	spn-E	37	0.168114	0.153796	0.139654	0.150052	0.124673	0.0928849	0.0665603	0.0580965	0.0461701
FBpp0076836	spo	4	0.00500783	0.0815497	0.188609	0.356436	0.207417	0.0698244	0.0410014	0.0318196	0.018334
FBpp0111749	Btk	27	0.0387908	0.0982149	0.102721	0.0868347	0.0914682	0.138829	0.143656	0.151293	0.148193
FBpp0082669	srp	5	0.00549043	0.00951474	0.0302365	0.111302	0.151167	0.191166	0.189875	0.154456	0.156793
FBpp0084923	Sry-alpha	4	0.0129248	0.344516	0.585955	0.0544374	0.00216776	0	2.60166e-09	5.47914e-10	1.52121e-22
FBpp0084922	Sry-beta	6	0.0396495	0.0721743	0.0813761	0.10216	0.123876	0.147976	0.159514	0.143162	0.130111
FBpp0084924	Sry-delta	10	0.0371183	0.0528099	0.0698021	0.0861214	0.129709	0.162577	0.170718	0.1601	0.131044
FBpp0308587	sqh	1	0.0421247	0.103821	0.0929844	0.0826767	0.105616	0.147899	0.1427	0.152811	0.129368
FBpp0308666	sta	54	0.102262	0.109254	0.136272	0.11357	0.101598	0.102895	0.115079	0.112597	0.106473
FBpp0085962	stau	20	0.160455	0.103289	0.0703793	0.08571	0.107729	0.113988	0.121547	0.108805	0.128099
FBpp0306890	stg	5	0.61277	0.0460442	0.0164221	0.0945722	0.107453	0.0859425	0.019746	0.0170499	0
FBpp0309241	sub	34	0.12825	0.13964	0.143777	0.147021	0.138836	0.111899	0.0753805	0.0659833	0.0492119
FBpp0306832	Su(dx)	16	0.0583065	0.0719029	0.0808221	0.107797	0.128842	0.139519	0.137408	0.140731	0.134671
FBpp0297502	su(f)	24	0.0889905	0.0844389	0.0806007	0.0998849	0.110512	0.128737	0.132233	0.138703	0.1359
FBpp0301708	su(Hw)	24	0.0350444	0.0642933	0.0798166	0.0984236	0.12391	0.158763	0.147389	0.142929	0.149431
FBpp0309081	su(sable)	22	0.0540217	0.0839058	0.0896928	0.110081	0.128681	0.148558	0.140798	0.121147	0.123115
FBpp0082204	Su(var)3-7	59	0.0698269	0.106854	0.104608	0.129229	0.135407	0.138643	0.117135	0.102647	0.0956504
FBpp0079251	Su(var)205	31	0.0553458	0.0604714	0.0802714	0.100792	0.13208	0.153608	0.152916	0.128713	0.135803
FBpp0291669	Su(var)2-10	17	0.0628078	0.0860267	0.0898063	0.107432	0.127751	0.150533	0.12556	0.133836	0.116248
FBpp0070171	su(w[a])	20	0.0537987	0.0769886	0.082095	0.0970822	0.124725	0.149072	0.143744	0.13189	0.140604
FBpp0088428	sw	17	0.111288	0.137859	0.109098	0.116583	0.104509	0.114003	0.115218	0.101164	0.0902772
FBpp0070884	swa	4	0.532981	0.199026	0.126713	0.0640997	0.0342004	0.0131625	0.00616854	0.0212907	0.00235855
FBpp0071077	sws	33	0.0770031	0.0924617	0.0898585	0.110256	0.123376	0.123314	0.123168	0.127309	0.133254
FBpp0271782	Syb	11	0.0780106	0.0861021	0.0971437	0.0912008	0.0989645	0.104025	0.15669	0.160881	0.126982
FBpp0083683	CCT1	154	0.127934	0.12191	0.12382	0.119116	0.106991	0.108296	0.096986	0.0984202	0.0965262
FBpp0074878	term	7	0.0170428	0.333726	0.413365	0.135564	0.0479616	0.0180209	0.0127402	0.0147088	0.00687031
FBpp0071596	Tbp	8	0.0771576	0.089297	0.0735486	0.100816	0.126486	0.135375	0.131018	0.140527	0.125775
FBpp0309246	thr	14	0.22965	0.18051	0.204527	0.151312	0.120106	0.0490603	0.0273887	0.0227641	0.0146817
FBpp0300988	tko	7	0.121011	0.0959254	0.105505	0.114008	0.113433	0.107272	0.112309	0.107698	0.122838
FBpp0078721	tkv	14	0.117712	0.0996762	0.110592	0.11686	0.0981299	0.109466	0.114524	0.122267	0.110773
FBpp0084070	tld	5	0.0114503	0.153623	0.243118	0.261005	0.186217	0.110378	0.0342089	0	4.79835e-09
FBpp0085071	tll	2	0.0158759	0.26319	0.309353	0.0678051	0.0758047	0.0985784	0.0625264	0.0543602	0.0525054
FBpp0088899	Tm1	20	0.0282636	0.0419734	0.0986075	0.121097	0.112418	0.130138	0.155895	0.150053	0.161556
FBpp0088902	Tm1	3	0.0534037	0.1087	0.100203	0.12217	0.128666	0.129824	0.133725	0.11942	0.103887
FBpp0088904	Tm1	21	0.0651254	0.0491296	0.0796767	0.101784	0.109502	0.119384	0.142977	0.14455	0.187871
FBpp0071571	Egfr	14	0.000806792	0.0210096	0.0484617	0.151238	0.15642	0.143383	0.154647	0.163257	0.160777
FBpp0088012	tor	10	0.270385	0.298622	0.269857	0.0911818	0.027793	0.0115105	0.00939208	0.0147127	0.0065455
FBpp0075123	tra	1	0	0.020533	0.0520208	0.100875	0.127785	0.145122	0.184455	0.165434	0.203776
FBpp0088947	tra2	3	0.0403989	0.0494111	0.0500761	0.0638485	0.116618	0.175462	0.159395	0.147801	0.196989
FBpp0304464	trc	15	0.101615	0.0957832	0.0867326	0.0996472	0.102926	0.126283	0.125511	0.127634	0.133867
FBpp0071468	Treh	14	0.167207	0.155658	0.129891	0.0713108	0.0548183	0.0608006	0.103689	0.128205	0.128421
FBpp0079667	trk	2	0.206075	0.158147	0.150026	0.136479	0.110166	0.0885605	0.0488007	0.0569888	0.0447574
FBpp0082409	trx	21	0.0499046	0.041756	0.0559061	0.134793	0.154179	0.158619	0.133614	0.131134	0.140094
FBpp0073426	tsg	1	0.00646009	0.199573	0.271089	0.200129	0.156832	0.0694277	0.0439525	0.030229	0.0223072
FBpp0085261	tsh	25	2.25223e-06	3.44764e-05	0.0104934	0.0869055	0.140392	0.194562	0.188516	0.183854	0.195242
FBpp0306427	tsl	1	0.095247	0.0991831	0.0684652	0.0682904	0.0891125	0.131376	0.152605	0.161283	0.134438
FBpp0085189	ttk	12	1.59469e-06	3.54117e-06	0.00173349	0.0111903	0.054416	0.200294	0.252152	0.247842	0.232367
FBpp0085190	ttk	19	0.000999225	0.00117034	4.72295e-05	0.0099046	0.0653697	0.241048	0.268244	0.206191	0.207025
FBpp0291542	tub	18	0.0968957	0.123038	0.132293	0.11334	0.112741	0.113251	0.109275	0.0988014	0.100365
FBpp0081153	alphaTub84B	153	0.0817863	0.0766779	0.08484	0.102971	0.112321	0.133323	0.127189	0.136621	0.144271
FBpp0081565	alphaTub85E	2	0.0954933	0.0613869	0.0559737	0.0568733	0.0579813	0.0732128	0.128243	0.193098	0.277738
FBpp0081524	betaTub85D	1	0.0374758	0.0400857	0.618059	0.12005	0.0172465	0.0230091	0.0430052	0.0429698	0.058099
FBpp0306927	betaTub97EF	128	0.092055	0.0894232	0.103476	0.110378	0.118715	0.127146	0.119636	0.117408	0.121762
FBpp0071508	tud	87	0.32026	0.184891	0.0930909	0.0530933	0.0450935	0.0564492	0.0684615	0.0882697	0.0903913
FBpp0088443	ptc	13	6.89532e-06	0.0369908	0.14863	0.22725	0.155182	0.154954	0.119953	0.0897809	0.0672525
FBpp0080661	tup	3	0.00192971	0.00224959	0.0129437	0.069274	0.117644	0.195055	0.21336	0.192462	0.195081
FBpp0311714	twi	3	0.00790653	0.09637	0.228337	0.328468	0.167323	0.0534952	0.0393046	0.044005	0.034791
FBpp0306837	RpL40	1	0.0843925	0.0948167	0.0989915	0.105787	0.110338	0.119696	0.111572	0.134254	0.140153
FBpp0079606	RpS27A	4	0.0616712	0.0956981	0.178754	0.115579	0.107294	0.104796	0.107094	0.15451	0.074604
FBpp0073035	Ubi-p63E	134	0.0932145	0.107068	0.106451	0.0901728	0.103741	0.124749	0.120098	0.121456	0.133049
FBpp0082793	Ubx	6	1.27532e-06	0.00471431	0.017121	0.0550169	0.111326	0.171391	0.218784	0.191781	0.229865
FBpp0302929	ush	10	0.00631979	0.0091708	0.013904	0.077081	0.129002	0.196248	0.173844	0.185503	0.208927
FBpp0073945	vap	21	0.0933043	0.0988899	0.0954274	0.106149	0.118274	0.120214	0.119996	0.122224	0.125521
FBpp0071946	vir	41	0.0547558	0.0648041	0.0721868	0.112926	0.127184	0.149029	0.142245	0.143312	0.133558
FBpp0080879	vls	9	0.0953173	0.101545	0.103485	0.102106	0.118229	0.125017	0.123615	0.11785	0.112835
FBpp0080099	Vm34Ca	4	0.226483	0.107218	0.104065	0.0930497	0.108975	0.0986971	0.106732	0.0852734	0.0695068
FBpp0070468	w	3	0	1.23674e-08	6.00493e-06	0.0138483	0.0458923	0.128209	0.220344	0.266085	0.325616
FBpp0085698	wbl	15	0	0.00153172	3.56333e-05	0.00396149	0.0370842	0.172124	0.27307	0.26249	0.249703
FBpp0312020	Yp1	743	0.105292	0.0995961	0.100537	0.0880864	0.110143	0.133483	0.135062	0.113814	0.113988
FBpp0073652	Yp3	520	0.108121	0.0994173	0.0982062	0.0875994	0.105882	0.134318	0.134602	0.117533	0.114321
FBpp0082261	yrt	25	0.0160955	0.0615625	0.0695915	0.10475	0.140351	0.166402	0.154571	0.143335	0.143341
FBpp0075304	Z600	2	0.0895518	0.541885	0.250821	0.0841877	0.014736	0.00483146	0.00234941	0.00911161	0.00252569
FBpp0081170	zen	2	0.0229341	0.439692	0.325909	0.047858	0.0337016	0.0392436	0.0380168	0.0228407	0.0298039
FBpp0072304	uzip	19	0.0081396	0.0134734	0.0166362	0.0370798	0.0788726	0.156761	0.209085	0.220033	0.259919
FBpp0074517	Zw	14	0.116649	0.0929017	0.0893918	0.0966808	0.069313	0.102901	0.126585	0.14824	0.157338
FBpp0073989	Prosalpha4	22	0.105442	0.112758	0.119209	0.113249	0.115748	0.117485	0.110434	0.108166	0.0975085
FBpp0110210	Dhfr	4	0.127693	0.124503	0.10889	0.108144	0.111466	0.108113	0.108854	0.0885336	0.113803
FBpp0072178	bs	6	0.0980488	0.139047	0.118246	0.125832	0.0847048	0.0978928	0.105137	0.122787	0.108304
FBpp0304126	oc	4	0.01685	0.0490049	0.0888896	0.0988507	0.112117	0.170295	0.169614	0.136926	0.157453
FBpp0082067	Pp1-87B	8	0.0918987	0.0969196	0.116812	0.079409	0.120733	0.124451	0.116839	0.129625	0.123312
FBpp0079641	Cdk1	34	0.141651	0.144826	0.150062	0.151327	0.144589	0.104953	0.0686372	0.0544933	0.0394616
FBpp0083330	Cdk2	25	0.126891	0.117084	0.115916	0.129491	0.126662	0.127588	0.0959126	0.0868005	0.0736546
FBpp0292987	Nrt	64	0.0018975	0.0226877	0.0565485	0.0857427	0.111551	0.169091	0.18096	0.185718	0.185803
FBpp0083485	tin	1	1.05249e-06	0	0.00953814	0.350674	0.315343	0.119114	0.0853321	0.063381	0.0566173
FBpp0311407	Tm2	9	0.00285972	1.80971e-05	0.0193561	0.0694773	0.0897791	0.123664	0.143315	0.202478	0.349053
FBpp0084061	nAChRbeta2	1	0	1.34105e-05	0	0.0287259	0.0679055	0.149996	0.223665	0.215517	0.314178
FBpp0088027	boca	19	0.0716955	0.0861136	0.1172	0.134669	0.10986	0.117843	0.1379	0.109205	0.115515
FBpp0088026	blow	4	0	0.00196312	0	0.00955853	0.0647983	0.305172	0.269857	0.179717	0.168934
FBpp0288840	nullo	1	0.00672723	0.62024	0.229054	0.0291893	0.0234257	0.0192477	0.0236876	0.025321	0.0231077
FBpp0289294	kst	190	0.0894074	0.0845975	0.0777512	0.0799598	0.0888708	0.126495	0.137466	0.155117	0.160335
FBpp0100015	up	13	0	0.000820286	0.00279133	0.0126886	0.0691197	0.0658031	0.111344	0.264319	0.473114
FBpp0291135	up	4	1.96057e-06	0	0.0101252	0.0106895	0.0697721	0.0610367	0.121334	0.252821	0.474219
FBpp0310063	mts	23	0.132613	0.12674	0.159532	0.124403	0.105323	0.0908182	0.0893441	0.0867037	0.0845227
FBpp0078146	Csp	4	0.028075	0.0568543	0.0551878	0.092947	0.135437	0.163154	0.176438	0.124616	0.16729
FBpp0310538	Ser	3	0.00524431	0.00481781	0	0.00925458	0.0565982	0.225084	0.253349	0.208084	0.237568
FBpp0074011	nonA	74	0.0318261	0.0425209	0.0517978	0.0769456	0.113475	0.156846	0.176556	0.171509	0.178523
FBpp0292798	mex1	1	0	2.46194e-09	0	1.95887e-05	0	0.0217164	0.182178	0.358328	0.437758
FBpp0302741	Hrb87F	50	0.0414377	0.0545589	0.0722891	0.0904597	0.112386	0.154774	0.165642	0.155908	0.152546
FBpp0077410	Syt1	3	0	1.4235e-09	0	1.93802e-06	4.1966e-05	0	0.11631	0.320907	0.562739
FBpp0084437	T48	1	0.0893513	0.0475411	0.0618307	0.0878071	0.0876582	0.122797	0.159966	0.165426	0.177622
FBpp0071626	HmgD	10	0.0118184	0.0316282	0.0357323	0.0800343	0.10272	0.132731	0.19379	0.229182	0.182364
FBpp0079771	porin	159	0.101602	0.106265	0.119995	0.103744	0.114092	0.115847	0.116587	0.107092	0.114775
FBpp0074047	mei-41	24	0.109352	0.100864	0.101635	0.128565	0.131755	0.128213	0.104864	0.101708	0.0930445
FBpp0292247	Ptp99A	11	0.0357471	0.0364999	0.0329669	0.0480175	0.0923808	0.135225	0.169886	0.221402	0.227874
FBpp0303420	Ptp10D	28	0.0566516	0.113747	0.120875	0.0743217	0.0481502	0.0768903	0.124968	0.175077	0.20932
FBpp0304396	aly	1	0.15865	0.138705	0.109027	0.118565	0.101592	0.106634	0.0853082	0.0930993	0.0884198
FBpp0072416	fwd	25	0.0629664	0.113232	0.116882	0.102968	0.118444	0.13023	0.115197	0.117418	0.122662
FBpp0080864	neb	23	0.0703406	0.076003	0.0922141	0.195286	0.228448	0.141195	0.0741938	0.0573795	0.064941
FBpp0072616	Klp61F	80	0.129519	0.154801	0.154135	0.189045	0.197564	0.09893	0.0392017	0.0235062	0.0132987
FBpp0076227	Klp67A	33	0.127534	0.145516	0.145355	0.216853	0.239002	0.0653328	0.0303937	0.019216	0.0107969
FBpp0076861	Klp64D	6	0.0232082	0.025417	0.0206444	0.0331604	0.0319565	0.0920059	0.177242	0.26019	0.336175
FBpp0304439	Klp68D	12	0.0352616	0.0268075	0.021691	0.0128444	0.0154554	0.0631134	0.16975	0.268607	0.38647
FBpp0084581	Klp98A	39	0.0943136	0.0729709	0.0616631	0.0626703	0.0892653	0.151529	0.152431	0.158219	0.156937
FBpp0085116	bnk	9	0.0274644	0.501284	0.454942	0.0151416	0.00116766	2.91435e-08	0	9.85492e-16	8.51778e-34
FBpp0303201	RasGAP1	18	0.0730152	0.124287	0.119139	0.124931	0.135765	0.127476	0.10447	0.100026	0.0908913
FBpp0073893	shtd	45	0.120195	0.117129	0.11055	0.120185	0.121071	0.114931	0.102796	0.099345	0.093798
FBpp0309439	pdm2	7	0	0.00771407	0.0636724	0.216223	0.205939	0.155423	0.119563	0.110778	0.120687
FBpp0312602	unk	24	0.039326	0.0638918	0.081904	0.0956395	0.117719	0.144532	0.152071	0.158745	0.146171
FBpp0089339	CrebA	7	4.25455e-06	0.0048603	0.0122848	0.054452	0.132652	0.249645	0.225641	0.163991	0.15647
FBpp0070404	Vinc	96	0.104938	0.101512	0.0997879	0.0984395	0.0968108	0.103579	0.109708	0.131719	0.153507
FBpp0086056	rhi	1	0.0876518	0.144396	0.12745	0.188059	0.13277	0.118714	0.0924568	0.0608942	0.0476067
FBpp0074963	Pep	66	0.0280801	0.0418385	0.0546825	0.082898	0.111057	0.163208	0.169646	0.163699	0.184891
FBpp0071050	RpS14a	59	0.0997677	0.101396	0.100725	0.102384	0.110065	0.116377	0.128254	0.12072	0.12031
FBpp0080148	PolG1	12	0.117993	0.110229	0.106103	0.111674	0.115437	0.11659	0.107264	0.105544	0.109166
FBpp0099758	PolG2	9	0.107923	0.101478	0.0969014	0.108758	0.113087	0.120153	0.12687	0.114682	0.110148
FBpp0079565	me31B	73	0.435222	0.103928	0.0648394	0.0720498	0.0636633	0.0655231	0.0585973	0.076885	0.059293
FBpp0074017	Cyp1	101	0.116713	0.116247	0.121111	0.11232	0.112359	0.113217	0.104991	0.0977614	0.10528
FBpp0086946	Galphaq	11	0.0728314	0.0698042	0.0698489	0.0846507	0.0941662	0.122935	0.142024	0.174742	0.168997
FBpp0078490	Ubc6	3	0.122547	0.124181	0.14912	0.105044	0.105713	0.100817	0.114094	0.103	0.0754841
FBpp0303192	Ten-m	50	0.0373172	0.0455162	0.0567748	0.0777657	0.074882	0.117909	0.155628	0.201248	0.232959
FBpp0309167	mew	23	4.07876e-06	0.00171287	0.0158193	0.10077	0.122373	0.160712	0.154907	0.204995	0.238707
FBpp0087085	Polr3B	23	0.104032	0.0981042	0.0839681	0.10312	0.107898	0.125976	0.12684	0.124148	0.125914
FBpp0075118	Su(P)	10	0.0973459	0.0938586	0.101656	0.105907	0.125989	0.118883	0.112219	0.12195	0.122193
FBpp0099923	GlyP	7	0.107661	0.0997901	0.103493	0.123189	0.116385	0.126952	0.114376	0.105049	0.103105
FBpp0307777	Fur1	9	0.102342	0.0943357	0.0995348	0.104434	0.10176	0.106393	0.129622	0.127691	0.133887
FBpp0303200	Ets97D	10	0.062532	0.0600416	0.0607829	0.0708163	0.113863	0.167704	0.168259	0.150631	0.145371
FBpp0073449	dy	2	0	6.08126e-09	0	3.99359e-05	0	0.0447154	0.177228	0.393305	0.384712
FBpp0086914	Mdr49	6	0.00770203	0.088051	0.318115	0.364842	0.12506	0.0240966	0.0126362	0.0247157	0.0347807
FBpp0076719	Mdr65	2	0.0345919	0.067819	0.0656159	0.0927961	0.129667	0.159507	0.155089	0.131943	0.162971
FBpp0075106	Dbp73D	16	0.0538882	0.0684801	0.0725172	0.0907585	0.104692	0.149845	0.14752	0.157224	0.155076
FBpp0077189	slp2	1	0.0177142	0.0135418	0.0292012	0.126265	0.187545	0.221853	0.155283	0.129371	0.119226
FBpp0075166	aos	1	0.0229057	0.037322	0.0406365	0.126671	0.140889	0.139011	0.155362	0.157058	0.180145
FBpp0073119	Rop	37	0.0739568	0.0721472	0.069945	0.0779389	0.0888295	0.123767	0.150494	0.160264	0.182658
FBpp0099901	Syn	2	0.0662899	0.0589597	0.0670008	0.0479458	0.0444405	0.0553311	0.100019	0.19158	0.368434
FBpp0086204	Cbp53E	2	0.067586	0.0695732	0.462819	0.0959142	0.0713849	0.0735515	0.0437209	0.0597982	0.0556517
FBpp0288680	Rrp1	40	0.0547147	0.0590108	0.0573166	0.0784938	0.128596	0.160095	0.159188	0.149059	0.153526
FBpp0300515	B52	31	0.039997	0.0514383	0.0623934	0.119366	0.108407	0.154427	0.148733	0.145163	0.170076
FBpp0293150	pros	26	0	0.00495929	0.0260378	0.110797	0.216512	0.244008	0.1545	0.122105	0.121083
FBpp0082469	CycC	3	0.139951	0.12644	0.136087	0.132941	0.0955747	0.0878966	0.0874831	0.111486	0.0821409
FBpp0074038	Fur2	13	0.238196	0.172682	0.152696	0.108569	0.068248	0.0499331	0.0517505	0.0706348	0.0872903
FBpp0290516	Fur2	1	0.166882	0.171785	0.184238	0.117868	0.0743098	0.0525303	0.0623261	0.0624615	0.1076
FBpp0303607	zfh1	12	1.69602e-06	0.00525613	0.0100535	0.078074	0.120325	0.211457	0.19599	0.183219	0.195624
FBpp0088139	zfh2	28	2.34492e-06	5.46255e-06	0.00614442	0.0406048	0.0713415	0.155695	0.21485	0.235344	0.276012
FBpp0297996	zfh2	1	0	1.52391e-05	0	0.0366611	0.0792546	0.156136	0.225405	0.231946	0.270582
FBpp0089226	Plc21C	17	0.0783001	0.0925868	0.0844787	0.0945412	0.104355	0.115795	0.1158	0.144917	0.169226
FBpp0082439	Cys	2	0.0171672	0.0179073	0.0454109	0.077396	0.0975991	0.145225	0.156224	0.234202	0.208868
FBpp0072746	Rap1	11	0.0698978	0.0787744	0.0840418	0.106669	0.109553	0.13951	0.134727	0.133018	0.143809
FBpp0086813	drk	24	0.052681	0.0702622	0.101203	0.090579	0.11755	0.138307	0.161444	0.141259	0.126716
FBpp0070425	Zw10	20	0.13373	0.133042	0.121272	0.128647	0.113963	0.104396	0.0932155	0.098558	0.073177
FBpp0099945	hh	7	0	0.00176474	0.016389	0.0569154	0.112616	0.182175	0.206313	0.208877	0.21495
FBpp0070995	ogre	8	0.00731318	0.00925493	0.0203066	0.112558	0.13593	0.164727	0.174353	0.189461	0.186096
FBpp0293201	N	1	0.0872647	0.0759418	0.0980942	0.124559	0.126813	0.154285	0.0984243	0.132822	0.101796
FBpp0089126	svr	45	0.13062	0.11565	0.114128	0.0840926	0.0799257	0.0930398	0.111523	0.131329	0.139691
FBpp0288455	svr	5	0.133853	0.104034	0.124212	0.0758706	0.0790923	0.108231	0.116719	0.136257	0.121731
FBpp0073715	yl	71	0.465293	0.192243	0.109391	0.0548995	0.0382066	0.0349333	0.0362396	0.0407984	0.0279966
FBpp0070368	Pgd	47	0.125695	0.114821	0.134982	0.124003	0.109085	0.108714	0.0947913	0.0953767	0.0925327
FBpp0310572	wapl	32	0.0902501	0.13448	0.127019	0.116621	0.112543	0.116575	0.108434	0.0960528	0.0980246
FBpp0305499	fs(1)h	2	0.0336981	0.0738371	0.0806242	0.0952167	0.126634	0.152363	0.154709	0.148622	0.134296
FBpp0071061	mys	30	0.0326983	0.0515794	0.0561827	0.0639942	0.0784147	0.131979	0.168542	0.197835	0.218775
FBpp0300803	Mlc-c	11	0.0644457	0.0835222	0.122538	0.111957	0.099647	0.10963	0.149038	0.141383	0.117839
FBpp0086505	Xpc	22	0.0445904	0.085715	0.08683	0.101265	0.127097	0.151965	0.147458	0.126032	0.129046
FBpp0081187	Ccp84Ag	1	0.00422426	0.0101714	0.0483364	0.0410226	0.109176	0.0959067	0.115278	0.156767	0.419119
FBpp0071982	retn	10	0.0382837	0.201902	0.314788	0.178764	0.0947391	0.036802	0.0410663	0.0495432	0.0441113
FBpp0080474	mdy	10	0.093718	0.0935746	0.0695028	0.06189	0.0716039	0.0983985	0.162345	0.171424	0.177543
FBpp0080850	fs(2)ltoPP43	5	0.0813589	0.104538	0.110947	0.116829	0.163568	0.134199	0.112023	0.0904139	0.0861239
FBpp0071280	His3.3B	2	0.0609955	0.0710263	0.0744768	0.0851762	0.108885	0.151163	0.183581	0.132078	0.132618
FBpp0070638	Xpac	2	0.176785	0.192931	0.143823	0.124593	0.109268	0.0868754	0.066409	0.0550203	0.0442943
FBpp0312201	Su(H)	11	0.0714179	0.101273	0.124406	0.150981	0.102117	0.110116	0.101851	0.141419	0.0964174
FBpp0290618	Hrb27C	17	0.08296	0.0898384	0.0984558	0.0944051	0.10472	0.134736	0.136136	0.133521	0.125227
FBpp0087135	otk	40	0	1.03413e-05	0.00141464	0.0124562	0.042838	0.147461	0.235312	0.270836	0.289672
FBpp0082384	Polr2I	6	0.0561882	0.0701572	0.10669	0.0976582	0.12425	0.135495	0.144326	0.147997	0.117238
FBpp0305943	Bx42	31	0.0432722	0.0618288	0.0459338	0.111607	0.128225	0.155444	0.157311	0.147136	0.149242
FBpp0309706	elB	3	0	5.60756e-06	0	0.00809004	0.0398839	0.0945733	0.205138	0.312299	0.34001
FBpp0088245	ci	17	0	0.0113308	0.0703691	0.263843	0.232382	0.153895	0.109639	0.0850885	0.0734532
FBpp0070417	ph-d	2	0.0177347	0.0418233	0.0338412	0.0866267	0.140129	0.170041	0.181504	0.154366	0.173935
FBpp0070416	ph-p	19	0.0087459	0.0274974	0.0323446	0.0894196	0.133698	0.189888	0.177828	0.166337	0.174242
FBpp0083486	bap	1	3.36756e-06	0	0.0119611	0.168709	0.205326	0.151059	0.127765	0.120982	0.214195
FBpp0083510	C15	1	0.00793215	0.00947496	0.0133188	0.10972	0.113421	0.179015	0.209176	0.187415	0.170526
FBpp0073313	hop	38	0.084867	0.107052	0.119341	0.119738	0.115475	0.119335	0.109422	0.110233	0.114537
FBpp0079500	RpS2	105	0.102315	0.099419	0.0987578	0.102763	0.108121	0.120947	0.121354	0.119354	0.12697
FBpp0079458	Gdi	96	0.122363	0.120805	0.11503	0.111311	0.106895	0.109734	0.10495	0.104733	0.104179
FBpp0309202	piwi	71	0.154594	0.148714	0.139059	0.145378	0.129473	0.0901951	0.0737145	0.0628626	0.0560096
FBpp0305410	enc	19	0.0911675	0.114845	0.11026	0.104867	0.102704	0.108989	0.119888	0.12012	0.127159
FBpp0083130	cdi	6	0.190858	0.0954964	0.069408	0.0624276	0.081944	0.145609	0.128527	0.122568	0.103162
FBpp0078374	cas	1	0	1.79169e-05	0	0.0287023	0.138454	0.248589	0.248405	0.179111	0.156721
FBpp0073022	scrt	2	9.23865e-07	1.37905e-05	0.00592649	0.0404317	0.159305	0.230788	0.187983	0.179479	0.196072
FBpp0084068	tok	8	0.0271414	0.0423475	0.0655989	0.0942378	0.0758649	0.128803	0.183387	0.198796	0.183824
FBpp0073010	Scsalpha1	54	0.10697	0.1078	0.11027	0.114725	0.11575	0.115378	0.117702	0.109377	0.102028
FBpp0077247	sob	1	1.112e-06	0	0.00578125	0.0696871	0.140431	0.204151	0.213378	0.180185	0.186385
FBpp0297871	bowl	1	0	0.026097	0.148347	0.0892681	0.132161	0.157829	0.197971	0.113768	0.13456
FBpp0073048	FoxL1	1	0	2.39803e-05	0	0.0455492	0.11272	0.229973	0.19999	0.180935	0.230808
FBpp0293248	Prat	18	0.107694	0.107592	0.0996949	0.0956015	0.108993	0.115975	0.124459	0.128368	0.111624
FBpp0099741	Rb97D	2	0.0907392	0.0993613	0.0870815	0.0731969	0.0985562	0.142584	0.142334	0.129843	0.136304
FBpp0099744	Rb97D	15	0.0837736	0.0843354	0.0754479	0.0839874	0.100512	0.12628	0.162798	0.144729	0.138137
FBpp0089338	14-3-3zeta	3	0.00881486	0.00389562	0	0	0.0107292	0.048154	0.199636	0.333154	0.395616
FBpp0087505	14-3-3zeta	13	0.0729467	0.0922138	0.113612	0.0883758	0.103602	0.116254	0.141444	0.127234	0.144318
FBpp0305137	14-3-3zeta	66	0.0799665	0.0929	0.11549	0.0942689	0.0898221	0.104799	0.137549	0.137313	0.147891
FBpp0081328	Arl2	4	0.124083	0.141904	0.137162	0.11603	0.0945082	0.120517	0.0973194	0.0960837	0.0723943
FBpp0073031	Eip63F-1	1	1.76635e-06	0	0.0075312	0.00981169	0.0374568	0.0433553	0.112785	0.330431	0.458628
FBpp0078478	Gnf1	82	0.118292	0.115998	0.111647	0.126052	0.127244	0.122464	0.104495	0.0892412	0.0845675
FBpp0079350	Hnf4	3	0.00727835	0.0104223	0.0293912	0	0.00891577	0.0987228	0.241556	0.279216	0.324498
FBpp0079615	TfIIB	17	0.0579309	0.0839013	0.0870892	0.110328	0.131575	0.15207	0.13486	0.125799	0.116446
FBpp0289416	gol	2	0.0405374	0.0512533	0.0447822	0.0586069	0.0859795	0.174501	0.178589	0.173846	0.191904
FBpp0087728	Ggamma1	3	0.0310417	0.0494092	0.0340215	0.0904904	0.109221	0.135135	0.17235	0.209432	0.168899
FBpp0073822	Top1	67	0.014557	0.0388554	0.0768525	0.095244	0.120764	0.148312	0.180163	0.166049	0.159203
FBpp0075700	eIF2beta	43	0.101459	0.102572	0.0968886	0.103905	0.108959	0.121929	0.128583	0.120624	0.115082
FBpp0309669	phm	8	0	0.013804	0.0536141	0.176958	0.199401	0.155609	0.124209	0.141297	0.135108
FBpp0074588	gig	42	0.0923096	0.107186	0.109415	0.124727	0.122904	0.116805	0.108343	0.110943	0.107367
FBpp0088449	Sam-S	35	0.0487412	0.070817	0.0827586	0.0773477	0.122154	0.151975	0.154541	0.145755	0.145911
FBpp0310207	nmd	27	0.106102	0.116807	0.118213	0.106638	0.101861	0.107027	0.111342	0.117259	0.114752
FBpp0082134	Su(fu)	19	0.11124	0.121785	0.125809	0.121138	0.117291	0.114655	0.107122	0.100884	0.0800772
FBpp0297152	ash1	34	0.0218353	0.0256753	0.0341401	0.0857557	0.133094	0.171109	0.173739	0.17365	0.181001
FBpp0070857	fs(1)M3	2	0.0926589	0.0991094	0.10091	0.0968029	0.110924	0.12264	0.119913	0.131189	0.125853
FBpp0071359	Yp2	380	0.115626	0.109032	0.109048	0.079982	0.108115	0.125793	0.131452	0.11205	0.108901
FBpp0298005	U2af50	17	0.045916	0.0494109	0.0632272	0.0947193	0.128255	0.159082	0.156024	0.150785	0.152582
FBpp0100032	ewg	6	2.52131e-11	0.00112174	0.00648261	0	0.0147534	0.144617	0.245241	0.274285	0.313499
FBpp0076207	RpS17	59	0.103072	0.0979723	0.102902	0.105652	0.107274	0.11391	0.124754	0.122453	0.12201
FBpp0300534	Mbs	34	0.0605352	0.101902	0.106147	0.094178	0.106369	0.124607	0.133564	0.128218	0.14448
FBpp0088366	sv	1	0.0574297	0.0420482	0.0378365	0.046719	0.0727854	0.151344	0.15892	0.182139	0.250778
FBpp0081581	Calr	40	0.0478583	0.0544109	0.0605459	0.0723736	0.104304	0.144328	0.168451	0.165075	0.182652
FBpp0087352	Rab3	3	3.31636e-05	1.45076e-10	0.010955	0.00225639	1.15397e-05	0.0189518	0.122593	0.401424	0.443775
FBpp0079536	RpL7	126	0.102155	0.0944554	0.101402	0.0998497	0.106761	0.118726	0.126884	0.120778	0.12899
FBpp0084784	yem	1	0.0681552	0.161532	0.154777	0.140103	0.116281	0.11451	0.0857362	0.0721871	0.0867184
FBpp0303324	yem	23	0.157347	0.144356	0.12486	0.121536	0.117191	0.100579	0.0851706	0.0794078	0.0695523
FBpp0072067	Sox14	3	5.56978e-06	0	0	0.0639545	0.11234	0.179417	0.221591	0.190867	0.231826
FBpp0290876	trpl	3	0.0915379	0.126945	0.121051	0.122398	0.0951524	0.106896	0.11312	0.104424	0.118476
FBpp0077260	msl-2	4	0	0.0111881	0.0738379	0.108133	0.118688	0.201034	0.156061	0.162041	0.169016
FBpp0080674	msl-1	17	0.0283323	0.0839549	0.0738543	0.0817127	0.108356	0.194387	0.139122	0.131553	0.158727
FBpp0304256	Hdc	2	0.127567	0.127794	0.116381	0.124255	0.112859	0.105341	0.104553	0.0894835	0.0917663
FBpp0086911	Psc	48	0.0187958	0.0502162	0.0594651	0.111995	0.166588	0.184915	0.155868	0.131057	0.121099
FBpp0311654	ple	2	0.0661927	0.0652533	0.0847889	0.0601266	0.0547395	0.0462046	0.0653062	0.188934	0.368454
FBpp0071833	robo1	9	4.27401e-06	0.00448576	0.0214027	0.0498784	0.125497	0.197792	0.20327	0.208631	0.189039
FBpp0085202	faf	122	0.145919	0.146822	0.13684	0.125402	0.111614	0.0943459	0.0814707	0.0805405	0.0770463
FBpp0303462	nvy	10	0.000516351	0.0028176	0.00923164	0.0296224	0.0913393	0.177939	0.19011	0.210555	0.287869
FBpp0072179	slbo	2	1.32902e-06	0	0.00615195	0	0.00837162	0.015613	0.0474094	0.291328	0.631125
FBpp0303101	Eip63E	18	0.0584129	0.0750602	0.0759166	0.0828405	0.0989187	0.132854	0.152855	0.161444	0.161699
FBpp0084725	wdn	10	0.0619032	0.144956	0.145872	0.136981	0.143685	0.122419	0.100823	0.0733437	0.070018
FBpp0087864	Pabp2	19	0.0513254	0.0580535	0.0639471	0.0813916	0.0969371	0.141708	0.153149	0.166099	0.18739
FBpp0083976	Rox8	12	0.0662194	0.092467	0.104969	0.103966	0.118905	0.132826	0.129683	0.131834	0.119131
FBpp0086881	Orc3	18	0.152327	0.140934	0.140741	0.147477	0.153085	0.115925	0.0659787	0.0496306	0.0339011
FBpp0085619	PCNA	73	0.136178	0.134668	0.142155	0.13098	0.118542	0.108775	0.0925409	0.0744296	0.0617317
FBpp0290554	bt	65	2.86444e-13	2.18118e-09	0	2.38306e-06	1.78625e-05	0.0063395	0.0772863	0.270357	0.645997
FBpp0082139	Vha55	44	0.113935	0.112979	0.121779	0.111067	0.103865	0.104559	0.105697	0.10718	0.118939
FBpp0080809	spi	1	0	0.0179381	0.0423871	0.198938	0.18462	0.174724	0.152987	0.136184	0.0922218
FBpp0083898	GluProRS	158	0.119912	0.115223	0.108137	0.114963	0.106605	0.11036	0.111939	0.107147	0.105714
FBpp0080433	dac	10	3.47546e-06	1.71527e-06	0.00557631	0.00506723	0.0504283	0.106145	0.177172	0.277907	0.377699
FBpp0305674	pie	6	0.152753	0.138787	0.111647	0.127425	0.113401	0.104359	0.0852453	0.0924398	0.0739425
FBpp0303189	Aef1	2	0.018841	0.0978817	0.089831	0.0770443	0.0782532	0.110353	0.14349	0.186664	0.197642
FBpp0087789	gcl	6	0.0328756	0.0551592	0.042855	0.0460586	0.0852858	0.172719	0.148112	0.204623	0.212311
FBpp0113035	PolA2	22	0.132314	0.124314	0.134366	0.144263	0.148963	0.12556	0.0841995	0.0624549	0.0435646
FBpp0080215	noc	9	0	0.0240297	0.0361941	0.121717	0.161578	0.174826	0.160679	0.161748	0.159228
FBpp0301699	Con	5	8.70504e-07	0	0.00405178	0.00359811	0.0275483	0.12561	0.236035	0.309373	0.293783
FBpp0304082	PpD3	51	0.120675	0.125885	0.119942	0.116375	0.11198	0.114021	0.102707	0.0962371	0.0921782
FBpp0074348	betaCOP	35	0.0926154	0.0950841	0.0968501	0.0967937	0.103338	0.115516	0.113392	0.14326	0.143151
FBpp0070731	CanB	10	0.0944999	0.108954	0.136819	0.14554	0.116209	0.0968806	0.117753	0.10247	0.0808745
FBpp0306613	CanA1	14	0.145554	0.129047	0.135626	0.125763	0.0997255	0.0929001	0.0938219	0.0925382	0.0850238
FBpp0070094	Cyp4g1	5	0	3.12543e-10	0	3.75224e-06	0	0.00521256	0.118218	0.365354	0.511211
FBpp0082041	GstD2	4	0.0600758	0.0668669	0.0810239	0.0620029	0.0438424	0.0655723	0.264264	0.169939	0.186413
FBpp0082042	GstD3	10	0.127007	0.139272	0.167548	0.128706	0.074173	0.0752781	0.105256	0.0972161	0.0855441
FBpp0082043	GstD4	2	0.119215	0.106063	0.102897	0.105224	0.0967955	0.109454	0.118465	0.106781	0.135105
FBpp0078336	Itpr	19	0.0338566	0.0247933	0.0243178	0.0243772	0.0421741	0.0976352	0.189766	0.258753	0.304326
FBpp0085807	Jheh1	20	0.0848781	0.0893983	0.0855967	0.0789344	0.0876101	0.113426	0.162531	0.143879	0.153746
FBpp0071808	RpL23	56	0.0970066	0.0927559	0.0999572	0.106044	0.107298	0.120217	0.117374	0.126184	0.133164
FBpp0080769	gammaTub37C	26	0.1721	0.159151	0.146684	0.13415	0.115847	0.0916316	0.0724155	0.0604837	0.0475371
FBpp0289654	mAcon1	81	0.107944	0.104102	0.103905	0.109652	0.109302	0.117608	0.109559	0.114746	0.123182
FBpp0075332	comm	1	0.0114071	0.0217471	0.0883278	0.225751	0.157782	0.136458	0.126906	0.119184	0.112437
FBpp0087879	dpn	6	0.00392723	0.124457	0.135849	0.149042	0.225317	0.150434	0.0953287	0.0590846	0.0565604
FBpp0084985	hdc	4	0.0525338	0.144009	0.191531	0.145013	0.0829751	0.0484913	0.0681627	0.120462	0.146823
FBpp0081356	RPA1	72	0.153237	0.134928	0.114697	0.122387	0.118306	0.115517	0.0916401	0.0793871	0.0699009
FBpp0309792	Wnt5	16	0.0328753	0.0338659	0.0404009	0.109162	0.143277	0.184564	0.171753	0.141777	0.142324
FBpp0111769	Gyc32E	1	0.13376	0.145649	0.108874	0.120611	0.108306	0.0954193	0.107945	0.0879553	0.0914808
FBpp0073626	RpS15Aa	22	0.102051	0.0986726	0.0981838	0.0931383	0.116791	0.121288	0.115601	0.125846	0.12843
FBpp0311603	Sod2	20	0.11326	0.105879	0.113885	0.123068	0.12117	0.122479	0.10164	0.0950719	0.103548
FBpp0070037	alpha-Cat	46	0.0260116	0.0434143	0.0593933	0.104126	0.119657	0.160597	0.156898	0.165789	0.164114
FBpp0305828	ATPsynbeta	154	0.110301	0.105279	0.109723	0.105842	0.114508	0.113858	0.11123	0.110578	0.118681
FBpp0087645	Dbp45A	17	0.0369977	0.0566772	0.0664903	0.0927272	0.12035	0.164626	0.164247	0.149163	0.148722
FBpp0081476	Nmdmc	18	0.0982042	0.098401	0.0986897	0.100365	0.117954	0.128662	0.122747	0.119462	0.115515
FBpp0078608	Gel	31	0.101247	0.089358	0.0813307	0.0742729	0.0984215	0.11821	0.137109	0.141166	0.158886
FBpp0078610	Gel	1	0.0148505	0.00990697	0	0.0162135	0.0237118	0.0580583	0.170203	0.249315	0.457741
FBpp0099646	GstS1	3	0.116646	0.138091	0.146372	0.124196	0.091231	0.0853471	0.100432	0.104761	0.092925
FBpp0305731	GstS1	32	0.105304	0.116871	0.162728	0.125287	0.102269	0.0981505	0.102562	0.0932199	0.0936092
FBpp0311599	HmgZ	4	8.00225e-06	0	0.0146451	0.0421866	0.119884	0.149575	0.206802	0.25352	0.21338
FBpp0303945	Klc	50	0.126041	0.132195	0.133953	0.115617	0.106967	0.103128	0.0975386	0.0942142	0.090346
FBpp0303946	Klc	1	0.0584519	0.14424	0.100646	0.0829156	0.101457	0.0884187	0.135469	0.142714	0.145688
FBpp0087044	Lac	17	0.00685292	0.0111775	0.0307582	0.0928518	0.128159	0.164293	0.177784	0.203507	0.184617
FBpp0086666	Mdr50	2	0.0815306	0.30502	0.259969	0.0516382	0.123255	0.00541604	0.0090416	0.0706455	0.0934836
FBpp0072567	Myo61F	7	0.0303555	0.0257627	0.0141467	0.0270711	0.0234309	0.0846097	0.162902	0.252296	0.379425
FBpp0112608	Parp	54	0.1208	0.123283	0.115307	0.140496	0.129786	0.113872	0.0952433	0.0820877	0.0791255
FBpp0303246	Rbp9	3	0.00489817	0.00924042	0.0048692	0.0154617	0.0177753	0.112023	0.189158	0.262989	0.383584
FBpp0079328	RpS13	102	0.105155	0.098987	0.0947152	0.102687	0.11058	0.114985	0.122294	0.121449	0.129148
FBpp0071248	Dsor1	24	0.105779	0.105791	0.103749	0.11331	0.123719	0.121635	0.111135	0.114213	0.100669
FBpp0309113	Dsor1	1	0.116504	0.0996976	0.121037	0.117521	0.0889043	0.106194	0.120075	0.1039	0.126167
FBpp0072151	Ssrp	75	0.113874	0.11441	0.104059	0.117836	0.114519	0.116436	0.10826	0.109872	0.100733
FBpp0113081	Taf4	18	0.0544603	0.0658744	0.0824113	0.0979873	0.121862	0.152504	0.148228	0.137667	0.139006
FBpp0081216	TfIIFalpha	25	0.0739584	0.0882455	0.0910359	0.121733	0.130853	0.141493	0.133667	0.109462	0.109552
FBpp0079164	Trf	6	0.0401915	0.0705294	0.0723093	0.0906605	0.14443	0.145497	0.133307	0.148704	0.154372
FBpp0292511	Uch	44	0.125229	0.130251	0.15747	0.118143	0.108865	0.0986092	0.0931173	0.0872925	0.0810238
FBpp0071046	bys	24	0.0399938	0.0580062	0.0624434	0.0768479	0.114916	0.155155	0.161643	0.161801	0.169193
FBpp0307610	brat	32	0.14293	0.13164	0.100046	0.111758	0.117018	0.144853	0.103414	0.0848711	0.0634687
FBpp0073578	hep	21	0.0571079	0.0879787	0.0936475	0.0947109	0.106493	0.127463	0.131842	0.141305	0.159452
FBpp0080735	pigeon	5	0.083161	0.065622	0.0710401	0.101083	0.0920053	0.100106	0.138495	0.173849	0.174639
FBpp0079399	Cks30A	10	0.124684	0.120824	0.132472	0.122971	0.131216	0.117562	0.103067	0.0753267	0.0718766
FBpp0289620	CycD	2	0.133728	0.305844	0.170926	0.0733465	0.0961484	0.095806	0.0461828	0.0548277	0.0231911
FBpp0087553	dap	2	0.0557767	0.0131032	0.0231279	0.0702255	0.29745	0.25503	0.128886	0.0910828	0.0653174
FBpp0111770	woc	66	0.0663406	0.0776419	0.0808795	0.0976096	0.113082	0.145577	0.139214	0.142447	0.137209
FBpp0304252	Rac1	6	0.069827	0.0664547	0.0759072	0.0905678	0.116365	0.124474	0.140166	0.15232	0.163918
FBpp0087084	128up	42	0.114287	0.11619	0.101385	0.112949	0.106815	0.114366	0.113682	0.111647	0.108681
FBpp0308011	140up	12	0.121358	0.122345	0.134363	0.12575	0.0992772	0.0954538	0.0950162	0.109554	0.0968837
FBpp0301154	Cdc42	13	0.0461697	0.0599719	0.0654319	0.0906995	0.105997	0.145025	0.165367	0.16452	0.156818
FBpp0087613	Map60	33	0.0360763	0.0578532	0.0710702	0.0998104	0.14633	0.167909	0.160191	0.131453	0.129307
FBpp0304364	Arf1	21	0.0986872	0.106201	0.101729	0.102098	0.107501	0.0895787	0.109941	0.148397	0.135867
FBpp0076411	Cds	7	0.037934	0.0706918	0.0522228	0.0576098	0.0799043	0.10084	0.17114	0.184717	0.24494
FBpp0075029	Ogdh	3	0.074498	0.0904635	0.109482	0.08806	0.116901	0.111025	0.107265	0.126641	0.175665
FBpp0305416	Ogdh	65	0.0997581	0.10281	0.109652	0.119111	0.11366	0.108229	0.110472	0.11684	0.119468
FBpp0293442	Taf1	71	0.0593539	0.0792161	0.0875106	0.0984158	0.119562	0.148937	0.136528	0.131764	0.138712
FBpp0087335	Taf5	27	0.0736194	0.0750393	0.0799724	0.0982481	0.119495	0.142387	0.142579	0.13656	0.1321
FBpp0082682	Akt	23	0.1057	0.0928654	0.0949111	0.111672	0.0993945	0.118761	0.115636	0.13995	0.121111
FBpp0074558	AP-1-2beta	63	0.0988634	0.0995413	0.101272	0.108325	0.109634	0.119238	0.11754	0.125112	0.120473
FBpp0294012	CycE	10	0.309307	0.127758	0.15703	0.130108	0.103998	0.0585717	0.0379511	0.0442895	0.0309855
FBpp0082970	htl	4	5.2625e-06	0.00342297	0.0468779	0.140114	0.117956	0.122887	0.153787	0.197767	0.217183
FBpp0073336	SrpRalpha	60	0.0986678	0.095267	0.0915782	0.0904308	0.0950605	0.113855	0.127945	0.136674	0.150522
FBpp0080990	Itgbn	4	0.00522479	0.00397343	0.0139349	0.0076481	0.0215721	0.0801497	0.188839	0.330425	0.348233
FBpp0086641	LamC	3	0.0347217	0.0418763	0.0460311	0.0387056	0.0379048	0.0488239	0.126372	0.215818	0.409747
FBpp0305369	LamC	49	0.0428884	0.0449505	0.0468216	0.0406108	0.040647	0.0591036	0.135626	0.224763	0.364589
FBpp0304061	Lrr47	8	0.202766	0.180561	0.150074	0.12797	0.112816	0.0809961	0.0562071	0.0456971	0.0429129
FBpp0076469	RNaseX25	8	0.0534829	0.0582304	0.0753446	0.0797068	0.115108	0.132129	0.160362	0.163843	0.161793
FBpp0079568	Ror	4	0	0.00234221	0	0.00516389	0.0305087	0.144581	0.24051	0.27411	0.302783
FBpp0309532	RpS9	147	0.10247	0.0959747	0.098553	0.100381	0.104394	0.121155	0.119875	0.122961	0.134237
FBpp0086103	RpL18A	120	0.100982	0.094175	0.0971064	0.104799	0.10889	0.118969	0.122282	0.126877	0.12592
FBpp0085586	RpS18	132	0.107232	0.101184	0.0949149	0.104873	0.10451	0.116892	0.125532	0.118692	0.126169
FBpp0309135	RpS19a	85	0.105475	0.107549	0.0959173	0.103923	0.10561	0.115413	0.118967	0.118446	0.128701
FBpp0309695	Sdc	9	0.0520528	0.0491619	0.0461637	0.0890405	0.111243	0.127775	0.150452	0.162239	0.211871
FBpp0309276	TH1	17	0.0676345	0.0696977	0.0764437	0.0956904	0.121909	0.142451	0.14541	0.14491	0.135855
FBpp0074709	Taf6	28	0.0666736	0.0792089	0.0765705	0.0986099	0.12218	0.144901	0.149413	0.133125	0.129318
FBpp0081786	TfIIFbeta	16	0.0503256	0.0883437	0.0805686	0.12972	0.132827	0.146879	0.133534	0.123632	0.11417
FBpp0080281	TfIIS	20	0.0437135	0.0529328	0.0638782	0.0881667	0.114207	0.152024	0.161929	0.153592	0.169557
FBpp0087280	TpnC47D	2	3.90369e-07	0.000543863	0.0113522	0.00102256	0.00311322	0.0115027	0.126281	0.308624	0.537559
FBpp0088546	TpnC73F	4	0	5.59421e-07	0	0.000836841	0.00175404	0.02013	0.136418	0.337631	0.503229
FBpp0076340	mtrm	2	0.173367	0.361473	0.202109	0.153735	0.0583455	0.01912	0.0234245	0.00428468	0.0041424
FBpp0085696	cora	1	6.90848e-12	3.02058e-09	0	4.74564e-05	0	0.0598735	0.153899	0.269039	0.517141
FBpp0085697	cora	111	2.06722e-10	4.65616e-06	5.05509e-05	0.0040238	0.0209316	0.0990029	0.212986	0.307421	0.35558
FBpp0309411	cora	1	0	0.00403061	0.0130655	0	0.0178421	0.10084	0.210278	0.267231	0.386712
FBpp0072308	emp	6	1.25671e-06	1.06894e-08	0.00392584	3.68853e-05	0.00112536	0.0352379	0.139068	0.283461	0.537143
FBpp0082729	mtSSB	14	0.108238	0.109676	0.113433	0.0965042	0.113685	0.122219	0.121097	0.11298	0.102167
FBpp0084549	pll	18	0.117176	0.138425	0.123944	0.120929	0.110989	0.105775	0.0945729	0.0962929	0.0918966
FBpp0303108	trn	12	0	0.015102	0.0843657	0.244085	0.148747	0.15886	0.143719	0.121106	0.0840158
FBpp0306845	Wnt4	3	0	5.31935e-06	0	0.0164692	0.0382918	0.112986	0.225951	0.290311	0.315986
FBpp0071620	Fkbp14	13	0.0195077	0.0270618	0.0508349	0.0563225	0.0613611	0.107442	0.200969	0.22947	0.24703
FBpp0312489	tutl	6	8.52628e-06	0.00180898	0.0153522	0.0515751	0.0591686	0.122742	0.183795	0.25168	0.31387
FBpp0306828	NAT1	130	0.124532	0.117845	0.11392	0.109687	0.107068	0.114989	0.107891	0.101788	0.10228
FBpp0079876	dmGlut	2	0.120619	0.0947586	0.187295	0.190201	0.186846	0.0724301	0.0754032	0.0387582	0.0336889
FBpp0071971	Dcp-1	15	0.0740076	0.0790652	0.0857448	0.107146	0.14415	0.1523	0.132846	0.119577	0.105163
FBpp0308405	kermit	11	0.0414636	0.0430831	0.0484836	0.0730413	0.110456	0.151759	0.153228	0.18547	0.193015
FBpp0087187	wal	19	0.0985903	0.111708	0.118994	0.118301	0.113768	0.11225	0.111214	0.104071	0.111103
FBpp0079470	Bka	6	0.0301652	0.0439245	0.058198	0.0798477	0.0928228	0.158516	0.165513	0.188201	0.182812
FBpp0290166	Ccs	19	0.138838	0.132954	0.163837	0.126911	0.107278	0.0902546	0.0815414	0.0805839	0.0778025
FBpp0300518	Aldh-III	24	0.104159	0.10242	0.100487	0.10793	0.105454	0.10328	0.114667	0.11903	0.142573
FBpp0291666	l(2)03659	3	0.148469	0.146042	0.170953	0.129957	0.0834363	0.0780069	0.0751561	0.103056	0.0649242
FBpp0111775	Phb2	93	0.122469	0.121139	0.121665	0.112184	0.10633	0.100259	0.105208	0.105289	0.105456
FBpp0077679	dock	22	0.0535253	0.0637874	0.0661367	0.0929132	0.109326	0.130309	0.150284	0.159398	0.174319
FBpp0086400	Prosbeta1	13	0.143904	0.0978111	0.103747	0.128465	0.0963971	0.0778138	0.10042	0.154137	0.0973052
FBpp0086159	Sply	42	0.118183	0.114842	0.104952	0.109428	0.108539	0.103386	0.105963	0.116666	0.118042
FBpp0301731	lwr	20	0.0827315	0.0937561	0.121921	0.116484	0.122506	0.123548	0.124416	0.107185	0.107453
FBpp0078687	l(2)05714	5	0.0225599	0.0494901	0.0616345	0.0872792	0.126521	0.172163	0.156652	0.15498	0.16872
FBpp0309065	Hmgs	13	0.0505756	0.0500764	0.0544221	0.0522435	0.0529887	0.0671795	0.115337	0.251509	0.305668
FBpp0110172	ATPsynG	4	0.0621036	0.0795282	0.0696422	0.102242	0.120262	0.137668	0.133148	0.140949	0.154456
FBpp0086065	CG10939	12	0.0335557	0.0825665	0.104332	0.0808648	0.0764735	0.0985033	0.142063	0.184988	0.196654
FBpp0087095	CCT5	172	0.12668	0.122024	0.120176	0.122205	0.106846	0.106727	0.0988639	0.0976446	0.0988332
FBpp0307713	DCTN3-p24	5	0.0712858	0.0866573	0.119654	0.129915	0.12937	0.108433	0.131161	0.118353	0.105171
FBpp0086627	Sec61beta	20	0.0541128	0.0743888	0.0906214	0.0833708	0.0987976	0.122933	0.139552	0.154732	0.181491
FBpp0085817	MFS14	2	0.000363538	0.00472687	0.0205841	0.103361	0.162288	0.147083	0.175895	0.191623	0.194075
FBpp0071905	Nup214	49	0.0830225	0.104746	0.0980921	0.113799	0.121943	0.129896	0.120383	0.119308	0.10881
FBpp0304954	Pfdn2	15	0.0753187	0.0873992	0.148516	0.141561	0.108514	0.114123	0.120583	0.102895	0.101089
FBpp0076872	Srp54k	47	0.0957012	0.101551	0.0980949	0.103307	0.106435	0.117188	0.127625	0.123667	0.126431
FBpp0306920	atms	22	0.0800709	0.0950894	0.0946974	0.102465	0.120329	0.135847	0.133383	0.121262	0.116857
FBpp0303964	simj	19	0.0268973	0.0618671	0.0603243	0.0906211	0.121347	0.154306	0.157285	0.151453	0.175899
FBpp0083147	sqz	2	0.00363954	0.00412947	0.00777973	0.0184823	0.0616377	0.186842	0.22932	0.235059	0.25311
FBpp0083415	ppan	16	0.0385068	0.0507643	0.0577512	0.0847781	0.108499	0.147737	0.178692	0.169807	0.163465
FBpp0078377	Xe7	18	0.033944	0.0566891	0.0686141	0.0841451	0.118515	0.15371	0.156114	0.158662	0.169606
FBpp0081156	Ref1	40	0.021215	0.0402636	0.0579603	0.0977482	0.132308	0.170091	0.170868	0.154019	0.155527
FBpp0072572	Pbgd	19	0.0567192	0.0621393	0.0614819	0.0607229	0.0871017	0.124376	0.152552	0.18036	0.214547
FBpp0081461	TrpRS	30	0.118478	0.120597	0.111154	0.112653	0.110565	0.110717	0.108261	0.105742	0.101834
FBpp0085107	Chchd3	26	0.0719044	0.122284	0.112885	0.132433	0.111439	0.106514	0.111355	0.117437	0.113748
FBpp0296979	Gug	41	0.03705	0.0799165	0.0841541	0.107445	0.124365	0.151307	0.142824	0.135275	0.137664
FBpp0078187	l(3)04053	6	0.0294564	0.0376471	0.0490748	0.0644955	0.137308	0.16492	0.162249	0.160809	0.19404
FBpp0306429	l(3)05822	6	0.0521365	0.176648	0.204095	0.106056	0.111203	0.103024	0.077669	0.0841185	0.0850503
FBpp0076842	sinu	1	0.00253616	0.00879944	0.0690035	0.0194481	0.0715843	0.111523	0.207123	0.220094	0.289888
FBpp0293163	Spn	43	0.0360725	0.119458	0.109714	0.114611	0.114215	0.117916	0.119069	0.127351	0.141593
FBpp0072830	msn	34	0.0586671	0.0774206	0.0894383	0.0989548	0.0999365	0.128282	0.13837	0.164948	0.143983
FBpp0082928	l(3)07882	36	0.0058582	0.0278523	0.051143	0.0784056	0.103466	0.168056	0.201509	0.182936	0.180774
FBpp0075209	SsRbeta	9	0.0927086	0.0658951	0.0849597	0.0752527	0.0863124	0.120521	0.143852	0.153025	0.177473
FBpp0081088	Sas-4	26	0.125732	0.103732	0.100667	0.128941	0.185659	0.150809	0.0897806	0.062128	0.0525511
FBpp0297103	dia	43	0.104853	0.104229	0.10424	0.116071	0.114296	0.120509	0.114251	0.111552	0.109998
FBpp0072590	cue	5	0.257353	0.197155	0.13904	0.0755034	0.0765164	0.0686701	0.0649138	0.0679416	0.0529063
FBpp0077845	fbl	16	0.0771546	0.0919641	0.100584	0.102917	0.106573	0.122416	0.127499	0.133794	0.137097
FBpp0304242	bol	12	0.00817419	0.013951	0.0178467	0.0296772	0.0611897	0.140355	0.211244	0.255927	0.261635
FBpp0079444	pelo	14	0.114248	0.112453	0.105167	0.110574	0.102592	0.11578	0.116759	0.114257	0.108169
FBpp0071794	blw	237	0.115719	0.108303	0.108208	0.10481	0.113238	0.113555	0.109181	0.107512	0.119473
FBpp0302691	eff	9	0.116533	0.120507	0.149149	0.128309	0.111573	0.0942553	0.0912434	0.0969073	0.0915225
FBpp0085246	heph	2	0.110997	0.136014	0.144565	0.129736	0.108359	0.0884326	0.101275	0.088351	0.09227
FBpp0297632	heph	11	0.0984627	0.104843	0.0940279	0.0990768	0.103824	0.126245	0.129535	0.130855	0.113131
FBpp0306894	jar	81	0.0651711	0.0629625	0.0614388	0.0853902	0.12684	0.161503	0.149508	0.144911	0.142277
FBpp0086974	ox	1	0.0920843	0.084846	0.116237	0.119684	0.108645	0.104693	0.109778	0.124765	0.139267
FBpp0079167	poe	186	0.139398	0.130192	0.12351	0.13014	0.113101	0.100522	0.0872539	0.0925721	0.0833117
FBpp0079409	scat	14	0.0602875	0.0634313	0.0733504	0.0955691	0.0994156	0.134148	0.139541	0.168757	0.1655
FBpp0072038	ken	3	0.0418031	0.0141027	0.0161546	0.0387129	0.0258789	0.0341185	0.0564851	0.200724	0.57202
FBpp0302962	Sema1a	22	0.0130409	0.0220813	0.0298903	0.0357469	0.0917784	0.177578	0.19429	0.20957	0.226024
FBpp0086237	Sema2a	37	0.089845	0.0946861	0.101584	0.111869	0.128787	0.151893	0.119979	0.113294	0.0880638
FBpp0079484	RpL13	116	0.0924827	0.0932279	0.0932834	0.103467	0.107683	0.1254	0.127572	0.124181	0.132702
FBpp0083490	lbe	1	5.23312e-06	0	0.00836779	0.0702003	0.129795	0.24539	0.184177	0.195995	0.166069
FBpp0076995	Obp19d	1	0.0847277	0.110211	0.122189	0.0919923	0.122916	0.0828863	0.0981497	0.16874	0.118188
FBpp0312080	RpS4	123	0.101842	0.0999209	0.0996446	0.100806	0.106138	0.121548	0.120256	0.122273	0.127571
FBpp0293114	RyR	33	3.97008e-10	0	3.91479e-06	0	0.00686054	0.0774581	0.201983	0.3122	0.401494
FBpp0084525	TfIIA-L	7	0.0534313	0.0960372	0.109254	0.108993	0.128632	0.13964	0.127921	0.115229	0.120861
FBpp0081916	Taf12	10	0.0679411	0.0850033	0.0935267	0.0917973	0.115034	0.135387	0.149746	0.13221	0.129355
FBpp0079514	Taf11	8	0.0880644	0.114919	0.123984	0.0957185	0.10033	0.12494	0.131497	0.111768	0.108778
FBpp0307666	l(2)efl	1	0	1.33758e-09	0	5.11822e-06	0	0.00230897	0.05781	0.279607	0.660269
FBpp0072004	Alg3	6	0.10815	0.0963169	0.105724	0.102042	0.136528	0.0945621	0.115104	0.11665	0.124922
FBpp0087739	babo	2	0.0465144	0.0288762	0.0370509	0.057489	0.0716084	0.14566	0.16553	0.23193	0.215341
FBpp0305603	Rsf1	11	0.0241004	0.0340905	0.0419039	0.0636763	0.0990507	0.158459	0.187855	0.186629	0.204235
FBpp0076200	Uch-L5	69	0.107421	0.110028	0.113006	0.116109	0.114745	0.121025	0.108592	0.102671	0.106404
FBpp0075723	vers	23	0.0380263	0.0779559	0.0783025	0.0913879	0.127083	0.152501	0.159741	0.137995	0.137006
FBpp0084161	Stt3B	54	0.0708222	0.0656603	0.0708024	0.0793915	0.104416	0.137706	0.142582	0.155349	0.17327
FBpp0304248	ND-ACP	7	0.107136	0.123046	0.143059	0.103999	0.120266	0.0986623	0.109993	0.0994248	0.0944146
FBpp0075755	ND-SGDH	17	0.103295	0.110943	0.1183	0.107414	0.107335	0.105909	0.124099	0.106334	0.116372
FBpp0301702	Set8	22	0.160935	0.124925	0.118983	0.142557	0.140919	0.11914	0.0774551	0.0646257	0.050459
FBpp0083033	Ssdp	9	0.0501789	0.112181	0.165934	0.114227	0.11916	0.113919	0.124653	0.102549	0.0971985
FBpp0076325	SrpRbeta	18	0.099213	0.103977	0.0954558	0.092154	0.102907	0.120133	0.132331	0.124373	0.129456
FBpp0070431	Smyd3	5	0.141643	0.120022	0.103356	0.0962907	0.12478	0.118141	0.106048	0.0980043	0.0917148
FBpp0076028	can	1	0.153911	0.0203254	0.0138868	0.0297751	0.0503225	0.116781	0.199834	0.211736	0.203428
FBpp0304020	cpb	52	0.0942954	0.0993377	0.122596	0.102025	0.107876	0.119242	0.118527	0.118909	0.117192
FBpp0072660	Cdc37	51	0.111681	0.120586	0.118598	0.122436	0.113665	0.113755	0.107375	0.0999698	0.0919342
FBpp0070371	Cyp4d2	1	0.0317982	0.0203173	0.0204628	0.0185778	0.0310765	0.076105	0.19582	0.279303	0.32654
FBpp0079521	Trp1	9	0.053029	0.0600447	0.0494675	0.0561482	0.0764702	0.129355	0.178543	0.182812	0.21413
FBpp0071210	e(r)	2	0.0268309	0.0495455	0.0621502	0.0715511	0.122858	0.143943	0.207188	0.176373	0.13956
FBpp0077925	fng	3	0.0114604	0.0111851	0.012857	0.0166236	0.0360853	0.134142	0.211385	0.289671	0.27659
FBpp0086935	fra	40	0.00994711	0.0201895	0.0392744	0.100815	0.13505	0.178577	0.179194	0.166027	0.170926
FBpp0077138	ine	1	0	0.00596805	0.00974133	0.00855072	0.00611011	0.0149412	0.115553	0.322459	0.516676
FBpp0086956	Iswi	87	0.0702126	0.0737921	0.083179	0.103555	0.132866	0.149154	0.137831	0.12668	0.122731
FBpp0309092	Klp3A	77	0.177876	0.182035	0.176051	0.187173	0.179576	0.0552927	0.0196743	0.0153752	0.00694637
FBpp0080906	La	65	0.0889924	0.0881806	0.0825888	0.0966602	0.113355	0.137673	0.136728	0.124496	0.131326
FBpp0076554	lark	89	0.0481675	0.055995	0.0768006	0.0896115	0.112783	0.148132	0.152652	0.152817	0.163041
FBpp0088275	Zyx	15	0.036042	0.0638253	0.0752635	0.09796	0.113855	0.14493	0.15384	0.157129	0.157155
FBpp0304648	Mad	14	0.0980258	0.125583	0.130488	0.121296	0.121218	0.117639	0.101268	0.098474	0.0860071
FBpp0073116	mas	7	2.67991e-06	0.00644797	0.0146044	0.0220738	0.0161722	0.0594297	0.233681	0.352713	0.294875
FBpp0307959	Med	15	0.0762508	0.0924889	0.0942275	0.0986824	0.107093	0.131472	0.136423	0.132275	0.131086
FBpp0087529	Mef2	7	0.00327346	0.00644125	0.0118545	0.0423943	0.0962892	0.236986	0.222454	0.184876	0.195431
FBpp0087867	Mlh1	16	0.160737	0.138417	0.125032	0.127469	0.11646	0.101794	0.081276	0.0800057	0.0688101
FBpp0086520	Pms2	12	0.163997	0.162137	0.134693	0.126592	0.113586	0.0951621	0.0753604	0.067154	0.0613191
FBpp0071213	Moe	123	0.119642	0.117575	0.111587	0.111119	0.107802	0.11323	0.10697	0.103132	0.108943
FBpp0089236	Moe	7	0.135683	0.128332	0.0999174	0.121354	0.108189	0.112663	0.112364	0.0916405	0.0898565
FBpp0305820	msi	9	0.132294	0.107486	0.107387	0.139284	0.13613	0.127113	0.0900788	0.0869147	0.0733133
FBpp0088507	Mvl	6	0.165939	0.138503	0.110333	0.0988477	0.0967324	0.0987515	0.0963295	0.105272	0.0892918
FBpp0071490	insc	1	9.15736e-07	0	0.00464339	0.0390111	0.111556	0.185251	0.167149	0.179421	0.312967
FBpp0073083	pav	37	0.136866	0.148976	0.140529	0.17375	0.182221	0.101767	0.0534049	0.0382417	0.0242441
FBpp0082986	repo	3	0	0.00282129	0	0.00434846	0.0352459	0.19105	0.239724	0.255225	0.271585
FBpp0079648	RnrL	85	0.14127	0.126975	0.133638	0.126241	0.116034	0.107061	0.0909662	0.0859018	0.0719127
FBpp0087152	RnrS	32	0.167001	0.171709	0.16041	0.190766	0.18189	0.0683654	0.027713	0.0207349	0.0114113
FBpp0303871	rost	2	0.276002	0.167024	0.108596	0.0941226	0.0878017	0.0511009	0.0687069	0.0706571	0.0759878
FBpp0080389	Syx5	15	0.0892915	0.101743	0.0946017	0.0977987	0.108296	0.114642	0.127039	0.129669	0.136919
FBpp0076897	Septin1	35	0.0403893	0.0565683	0.0711248	0.114127	0.140366	0.155071	0.152762	0.138777	0.130814
FBpp0078331	Snr1	18	0.0657392	0.0725946	0.079175	0.10071	0.120087	0.147216	0.149054	0.134523	0.130901
FBpp0309850	Tig	69	0.00720616	0.00639141	0.00895811	0.00439597	0.00755147	0.0380569	0.143095	0.309541	0.474803
FBpp0304380	byn	4	0	0.0266466	0.0950778	0.165296	0.131203	0.162487	0.136603	0.124908	0.157779
FBpp0083954	twin	27	0.126203	0.131894	0.118035	0.116877	0.111617	0.104681	0.0992024	0.0967596	0.0947306
FBpp0072097	tsr	114	0.0958197	0.10064	0.111837	0.110217	0.114058	0.122321	0.117698	0.110683	0.116726
FBpp0304607	Wee1	20	0.140214	0.194035	0.17671	0.147943	0.143767	0.083723	0.049472	0.0367362	0.0273994
FBpp0085082	wts	11	0.0641828	0.0600281	0.0641514	0.0936102	0.112618	0.15945	0.151137	0.143004	0.151819
FBpp0081509	alpha-Man-IIa	1	0.0799568	0.0961033	0.0887267	0.0763512	0.104165	0.0989752	0.140978	0.147443	0.1673
FBpp0306417	alpha-Man-IIa	16	0.0826159	0.0728481	0.0664699	0.0861885	0.0911836	0.123342	0.140566	0.165308	0.171478
FBpp0073983	Arp6	10	0.0745194	0.0784709	0.0808435	0.110982	0.118524	0.137182	0.136019	0.134253	0.129207
FBpp0074070	Arp2	4	0.0779038	0.0717471	0.083814	0.0942322	0.104879	0.131342	0.132696	0.142037	0.161349
FBpp0302793	Arp2	33	0.0971279	0.0955077	0.100933	0.0997583	0.106564	0.123686	0.121439	0.129608	0.125376
FBpp0082121	Arp1	22	0.123404	0.118756	0.111116	0.112078	0.105925	0.11023	0.110556	0.106367	0.101568
FBpp0289728	ana	1	0.0650173	0.0385817	0.0413545	0.120279	0.100269	0.126197	0.126094	0.1698	0.212408
FBpp0289724	Ank	50	0.0658581	0.0857542	0.0887853	0.0940461	0.0924336	0.112455	0.132241	0.166164	0.162263
FBpp0089045	PhKgamma	3	0.122825	0.119522	0.109369	0.109323	0.106486	0.103532	0.103941	0.112636	0.112366
FBpp0290715	PhKgamma	9	0.0927018	0.0861496	0.0800277	0.0924873	0.11602	0.135258	0.126595	0.1353	0.13546
FBpp0070675	ctp	15	0.100056	0.104659	0.129033	0.0998937	0.105459	0.111385	0.12063	0.11889	0.109994
FBpp0070717	dhd	7	0.196328	0.196518	0.195283	0.134477	0.0986312	0.0660137	0.0406149	0.0372289	0.0349045
FBpp0076330	Prim1	33	0.137332	0.129412	0.116806	0.132663	0.131725	0.131454	0.0894244	0.0718914	0.0592914
FBpp0086853	Dp	24	0.0523681	0.0594886	0.0387232	0.0841801	0.13404	0.167638	0.159764	0.153292	0.150506
FBpp0305354	Dp	1	0.0314638	0.0511842	0.0155812	0.113061	0.152543	0.169977	0.162264	0.165973	0.137953
FBpp0083518	E2f1	10	0.0297876	0.027551	0.0547813	0.110434	0.15161	0.19113	0.156022	0.143503	0.13518
FBpp0081767	Fdh	38	0.134036	0.124001	0.121036	0.118273	0.114179	0.105716	0.0964018	0.0931173	0.0932396
FBpp0076226	Fdx1	6	0.0947073	0.0943544	0.12277	0.107981	0.135248	0.118029	0.108854	0.105493	0.112564
FBpp0071406	Gip	25	0.126149	0.131174	0.154609	0.115449	0.103423	0.0994552	0.103958	0.0881114	0.0776715
FBpp0078162	Hem	35	0.0704418	0.0660473	0.0659679	0.0888296	0.107253	0.139275	0.143795	0.163439	0.15495
FBpp0081861	Irbp	17	0.130019	0.120735	0.109975	0.119357	0.122354	0.115154	0.10236	0.0944418	0.0856046
FBpp0083988	BRWD3	57	0.0856366	0.100803	0.106454	0.121191	0.123843	0.129679	0.115055	0.112047	0.105292
FBpp0076238	mRpL12	18	0.101545	0.125552	0.159651	0.157884	0.0946601	0.079166	0.103982	0.0908264	0.0867337
FBpp0076021	Gem3	31	0.122361	0.126723	0.109077	0.123756	0.124277	0.118725	0.102401	0.092689	0.0799901
FBpp0076476	nmo	4	0.0512556	0.0825614	0.0882158	0.12394	0.138114	0.191689	0.146209	0.0971072	0.0809085
FBpp0077459	oaf	3	0.0891969	0.0653848	0.0936121	0.167714	0.146443	0.133618	0.105939	0.103101	0.0949909
FBpp0071562	CG4038	17	0.0521855	0.0632155	0.0593015	0.0793075	0.0940315	0.138883	0.18002	0.165272	0.167784
FBpp0294044	Pp2B-14D	21	0.128513	0.131504	0.127309	0.124438	0.119658	0.0980683	0.0963234	0.087907	0.0862798
FBpp0089216	Pxn	16	0.0140323	0.0130553	0.0125722	0.0122592	0.0302332	0.0850182	0.143629	0.290954	0.398247
FBpp0081022	Ret	1	0	2.93114e-05	0	0.0455271	0.370459	0.212264	0.124922	0.096428	0.150371
FBpp0076090	Taf2	27	0.0650394	0.0725695	0.0906455	0.105955	0.118496	0.135088	0.133299	0.146725	0.132182
FBpp0073516	Tis11	3	0.0376395	0.102293	0.105646	0.105344	0.130815	0.140238	0.0984784	0.111451	0.168095
FBpp0305337	AcCoAS	16	0.184903	0.157105	0.141257	0.131594	0.118139	0.0792049	0.064635	0.0654352	0.0577272
FBpp0079406	Aldh	83	0.129329	0.119002	0.12667	0.115815	0.115369	0.108157	0.0988847	0.0904944	0.0962798
FBpp0310259	Ance	39	0	3.5876e-05	0.00430934	0.0314323	0.0712969	0.152316	0.197541	0.25821	0.284858
FBpp0086567	AttA	9	0.0292527	0.0149618	0.0287644	0.0269163	0.212734	0.16739	0.236059	0.150865	0.133057
FBpp0309435	CalpA	16	0.0643135	0.06129	0.0683129	0.101973	0.112843	0.128816	0.152044	0.154933	0.155474
FBpp0305561	Cdc27	25	0.14303	0.124701	0.112114	0.124776	0.124964	0.11277	0.0958292	0.0851343	0.0766818
FBpp0305260	Trl	2	0.00804374	0.0265168	0.0370165	0.0385878	0.0780006	0.139961	0.195462	0.214847	0.261565
FBpp0082574	Fkbp39	102	0.0758605	0.077741	0.0845727	0.097786	0.117256	0.137203	0.145571	0.132357	0.131653
FBpp0071729	Gp150	35	0	0.00993538	0.0508197	0.195424	0.16669	0.125155	0.138059	0.153716	0.1602
FBpp0081986	Hsp70Aa	11	0.181101	0.146387	0.133397	0.104332	0.11092	0.125232	0.0903613	0.0595958	0.0486748
FBpp0074671	Nca	13	0.0709391	0.101079	0.132587	0.0857309	0.11498	0.121408	0.134009	0.115752	0.123514
FBpp0088812	Nmda1	2	0.0555633	0.0750302	0.0872665	0.0963633	0.124571	0.106783	0.149825	0.144661	0.159937
FBpp0309436	RpL11	45	0.100284	0.0941173	0.0970941	0.101181	0.105238	0.122903	0.121906	0.121733	0.135543
FBpp0082662	Sap47	12	0.0904611	0.109395	0.128808	0.101402	0.100826	0.0956622	0.112708	0.117795	0.142943
FBpp0303878	nSyb	2	0.00378557	0.000828679	0.0418684	0.00731918	0.0114225	0.0132216	0.162261	0.288163	0.47113
FBpp0292260	Syx1A	8	0.0325369	0.044351	0.0480014	0.0807009	0.108637	0.144392	0.155311	0.17685	0.20922
FBpp0083912	TfIIA-S	7	0.0629578	0.0998481	0.0869834	0.113582	0.128617	0.134996	0.132285	0.128012	0.112718
FBpp0070415	bcn92	13	0.107283	0.123119	0.151019	0.10914	0.102488	0.0997467	0.108671	0.0986312	0.0999027
FBpp0087515	Cdc2rk	15	0.101655	0.10749	0.112631	0.107988	0.110333	0.116593	0.115458	0.116464	0.111387
FBpp0303113	klu	5	0	1.50223e-05	0	0.0508295	0.166043	0.232997	0.212367	0.178942	0.158806
FBpp0302978	MED20	11	0.0984551	0.0987749	0.0802602	0.0985459	0.123169	0.129472	0.133208	0.129303	0.108813
FBpp0071994	l(2)dtl	15	0.126743	0.140905	0.144967	0.172116	0.153616	0.114384	0.0568708	0.0507643	0.0396345
FBpp0075519	Pex1	12	0.137218	0.114287	0.0965893	0.103673	0.100463	0.104877	0.102435	0.119344	0.121114
FBpp0110233	mtd	38	0.0960845	0.0883446	0.0875243	0.0937083	0.0929558	0.131729	0.134019	0.135238	0.140397
FBpp0100178	mt:ATPase8	2	0.0502693	0.0891853	0.0489795	0.0819777	0.1481	0.153391	0.148377	0.148625	0.131095
FBpp0100176	mt:CoI	1	0.0933587	0.116079	0.107306	0.114507	0.129544	0.0968846	0.10794	0.107216	0.127165
FBpp0100177	mt:CoII	9	0.130947	0.102794	0.104588	0.132423	0.0938502	0.0720858	0.0974909	0.14087	0.124951
FBpp0390634	mt:Cyt-b	3	0.0924956	0.093948	0.0882881	0.0934653	0.133806	0.113996	0.127709	0.118334	0.137959
FBpp0390631	mt:ND1	1	0.12123	0.11842	0.12614	0.149562	0.103214	0.0662463	0.0970003	0.10826	0.109928
FBpp0100181	mt:ND3	3	0.0705275	0.0816745	0.110696	0.115414	0.122306	0.113081	0.11106	0.139599	0.135643
FBpp0312097	not	14	0.0853944	0.0969128	0.107457	0.115743	0.118366	0.125009	0.110869	0.122197	0.118052
FBpp0297574	nuf	2	0.0339261	0.0972549	0.120546	0.0720265	0.128054	0.139366	0.138799	0.129824	0.140204
FBpp0297577	nuf	11	0.0693728	0.0905299	0.0983953	0.0652341	0.117377	0.114184	0.125453	0.145198	0.174256
FBpp0070245	pck	1	0.0323727	0.04144	0.0348427	0.0417811	0.0549432	0.126785	0.185726	0.241823	0.240286
FBpp0086645	phyl	1	0	0.0388842	0.0445032	0.122081	0.147747	0.174966	0.195295	0.139572	0.136952
FBpp0087870	pnut	46	0.0613665	0.0727689	0.0734226	0.0962094	0.120174	0.143331	0.151793	0.143306	0.137628
FBpp0085445	sced	12	0.30771	0.333641	0.137484	0.0553407	0.0573255	0.0412694	0.0234155	0.0253491	0.0184652
FBpp0086747	shot	213	0.00489707	0.0156743	0.0216655	0.0388483	0.0701271	0.14059	0.186818	0.232781	0.288598
FBpp0086745	shot	2	3.27252e-06	1.06038e-05	0.004477	0.0320119	0.0729343	0.151158	0.173745	0.282109	0.283552
FBpp0293390	shot	3	0.0130854	0.0306767	0.0541409	0.0603534	0.0855791	0.128936	0.187832	0.200445	0.238952
FBpp0293393	shot	1	0.00823216	0.0323037	0.056699	0.071872	0.0882303	0.133438	0.150577	0.201585	0.257063
FBpp0308633	alien	29	0.102103	0.110493	0.114234	0.116794	0.120674	0.119018	0.116274	0.101763	0.0986473
FBpp0305852	Arf4	16	0.109288	0.110709	0.116692	0.112129	0.113448	0.103007	0.106263	0.120415	0.108049
FBpp0086507	Arf6	6	0.0698902	0.0745742	0.0926048	0.0911868	0.086474	0.127017	0.148057	0.156629	0.153566
FBpp0303213	Bgb	5	0.0682065	0.0992917	0.0722974	0.110092	0.179256	0.122886	0.122834	0.112958	0.112178
FBpp0072643	Bro	4	0.00631941	0.256086	0.341181	0.195415	0.0949981	0.0501203	0.0231948	0.0205559	0.0121299
FBpp0087140	Mtor	183	0.0554779	0.0749438	0.0794393	0.115886	0.131997	0.150276	0.13868	0.124421	0.128881
FBpp0290543	CASK	1	0.141873	0.113128	0.102109	0.106264	0.114073	0.0689153	0.0672143	0.160341	0.126083
FBpp0303394	CASK	16	0.152665	0.123772	0.115064	0.111459	0.0963005	0.0887192	0.0856871	0.111263	0.11507
FBpp0086483	Cdk5	14	0.0509272	0.0535462	0.0574974	0.0836459	0.122811	0.138463	0.157517	0.162627	0.172964
FBpp0086257	Idgf6	38	0.122473	0.105775	0.108714	0.110041	0.104655	0.101006	0.0991553	0.117308	0.130873
FBpp0072101	Chi	7	0.0697213	0.0891006	0.0901629	0.106966	0.122708	0.131053	0.133635	0.131977	0.124676
FBpp0301625	cnn	65	0.133888	0.166412	0.162227	0.160443	0.144891	0.102947	0.0576156	0.0414867	0.030091
FBpp0086719	Cp1	56	0.0960941	0.0929637	0.0975195	0.082637	0.117766	0.125966	0.127901	0.130608	0.128545
FBpp0086585	Cyp6a8	9	0	0.00349702	0	0.00640687	0.035749	0.16271	0.466796	0.157488	0.167353
FBpp0309004	Cyp6a22	14	0.123462	0.123592	0.137595	0.123786	0.107594	0.113237	0.0902102	0.0937984	0.0867257
FBpp0074651	Deaf1	5	0.0363607	0.0558601	0.0554079	0.0652335	0.0713509	0.137631	0.164506	0.188146	0.225504
FBpp0293284	Dhc36C	3	0.107019	0.104035	0.100667	0.13423	0.103855	0.0951512	0.106493	0.10525	0.1433
FBpp0307750	Dhc93AB	3	0.119774	0.116143	0.0995032	0.120422	0.104272	0.103046	0.124443	0.110083	0.102314
FBpp0290517	Dhc98D	4	0.0684819	0.0874945	0.0933926	0.0613144	0.0793189	0.10801	0.145505	0.18261	0.173873
FBpp0085703	Fkbp12	28	0.0905138	0.104022	0.119531	0.130209	0.109291	0.118426	0.109141	0.106309	0.112558
FBpp0084819	Gycalpha99B	1	0.107596	0.144166	0.0903131	0.0663852	0.0881473	0.133513	0.155013	0.131448	0.0834182
FBpp0085904	imd	2	0.0241762	0.035442	0.0434635	0.0578207	0.0795333	0.132652	0.170873	0.24052	0.215519
FBpp0300801	MAPk-Ak2	21	0.076881	0.0998848	0.113506	0.098558	0.104926	0.119908	0.127782	0.133403	0.125152
FBpp0301141	Calx	8	0.272106	0.105594	0.105418	0.0899395	0.0634446	0.0836799	0.0832794	0.0850257	0.111512
FBpp0075731	Nrx-IV	46	0.00813644	0.00586273	0.00694783	0.0160812	0.041854	0.11998	0.190876	0.312496	0.297765
FBpp0080841	Hf	1	0.0986635	0.0905842	0.0635988	0.0667517	0.115553	0.14455	0.151837	0.133815	0.134648
FBpp0289484	Ask1	37	0.133873	0.120221	0.10712	0.103885	0.101252	0.105228	0.105241	0.109188	0.113992
FBpp0075645	Ptp69D	42	0.065633	0.0704192	0.0692809	0.0876422	0.111476	0.139081	0.141016	0.157106	0.158345
FBpp0085458	Rab2	16	0.099273	0.0996264	0.0894801	0.125359	0.110854	0.0778541	0.0938217	0.17462	0.129112
FBpp0077471	Rab5	8	0.133045	0.132343	0.119443	0.101477	0.100804	0.0955521	0.106688	0.108215	0.102433
FBpp0305023	Rac2	2	0.0188458	0.0196568	0.029303	0.0725133	0.101733	0.167294	0.157195	0.225235	0.208224
FBpp0088973	Rel	12	0.128227	0.116332	0.102955	0.105106	0.103214	0.116669	0.107373	0.106873	0.113252
FBpp0089130	Rho1	12	0.0660718	0.0726748	0.0676753	0.0835003	0.115467	0.143179	0.148644	0.148875	0.153913
FBpp0081540	Rlb1	15	0.00705614	0.0314923	0.0500547	0.0931935	0.104905	0.164042	0.188388	0.168501	0.192367
FBpp0081599	mRpL47	30	0.109175	0.0961512	0.100474	0.10316	0.111391	0.121578	0.116871	0.119795	0.121406
FBpp0309418	Rnp4F	40	0.0874043	0.0869878	0.089228	0.0984128	0.115768	0.136802	0.1308	0.126627	0.12797
FBpp0070877	RpL7A	76	0.0950406	0.0944132	0.0961839	0.101919	0.106651	0.123468	0.127913	0.120715	0.133697
FBpp0085489	SdhB	45	0.112233	0.121688	0.117723	0.101902	0.109159	0.106639	0.107577	0.110182	0.112896
FBpp0083352	Septin2	17	0.0439785	0.0641279	0.0690865	0.0841349	0.102572	0.142944	0.159499	0.159513	0.174144
FBpp0070875	Agxt	3	0.00241927	0.00330373	0.00290139	0.00751667	0.0313549	0.127754	0.310796	0.225212	0.288743
FBpp0071184	Sptr	27	0.115088	0.114328	0.151388	0.115289	0.114739	0.106319	0.101975	0.0942119	0.0866625
FBpp0077156	Sr-CI	3	0	0.0158738	0.0582196	0.295838	0.186345	0.133194	0.118824	0.110588	0.0811169
FBpp0310656	Su(Tpl)	13	0.0986775	0.111733	0.102842	0.0987672	0.100299	0.111776	0.110023	0.126876	0.139006
FBpp0074831	Uggt	76	0.106335	0.100392	0.0929361	0.101158	0.111627	0.122253	0.126674	0.122164	0.11646
FBpp0080392	CG4278	10	0.105218	0.101978	0.0973537	0.104488	0.126378	0.128032	0.117506	0.105971	0.113075
FBpp0080880	barr	38	0.102139	0.0971574	0.091501	0.121644	0.171919	0.157041	0.11004	0.0772368	0.0713215
FBpp0073371	bif	38	0.0356646	0.118361	0.104097	0.0958976	0.108154	0.132876	0.131633	0.133008	0.140309
FBpp0083206	bnl	1	0	5.06066e-05	0	0.173151	0.183144	0.181699	0.132346	0.163208	0.166402
FBpp0308015	cher	114	0.0327329	0.0339062	0.0411429	0.0358442	0.0334011	0.0493856	0.130859	0.253562	0.389166
FBpp0078049	croc	3	0.0762618	0.0681029	0.110028	0.105214	0.119366	0.135961	0.13612	0.0957697	0.153177
FBpp0075170	fax	58	0.00752396	0.0145215	0.0249231	0.0635183	0.116483	0.187366	0.192404	0.196759	0.196501
FBpp0079451	gcm	1	0.0214265	0.0526603	0.0388843	0.141088	0.206773	0.222075	0.117594	0.0959283	0.103569
FBpp0087121	Oda	1	0.0972595	0.0776497	0.168016	0.0434819	0.0939011	0.0983619	0.147402	0.133961	0.139968
FBpp0078754	Hel25E	57	0.0600935	0.0708961	0.0764338	0.101822	0.12563	0.143602	0.135371	0.140803	0.145349
FBpp0085785	prod	23	0.0139386	0.0421069	0.050581	0.0816041	0.12244	0.174899	0.190597	0.159806	0.164028
FBpp0070794	mof	24	0.0740401	0.100074	0.101004	0.115654	0.120928	0.144482	0.113599	0.1175	0.112718
FBpp0289286	mia	4	0.0318925	0.0615792	0.0893026	0.233683	0.274382	0.134934	0.0712293	0.0512908	0.0517069
FBpp0303110	mirr	4	0	0.000792762	0.00829684	0.109369	0.150174	0.177124	0.184003	0.180353	0.189888
FBpp0078400	noi	11	0.0780087	0.0837091	0.0833993	0.101754	0.116031	0.133204	0.143559	0.125454	0.134881
FBpp0293883	RhoL	5	1.30225e-06	0	0.00511446	0.025685	0.0756175	0.118045	0.183859	0.294473	0.297205
FBpp0073004	sty	2	0.0594049	0.0628036	0.0513748	0.0823736	0.120002	0.155293	0.150125	0.147478	0.171146
FBpp0073963	sun	29	0.0818273	0.109282	0.116902	0.120142	0.124469	0.117818	0.102222	0.118779	0.108559
FBpp0401565	tim	2	0.0888743	0.0984722	0.0965131	0.106484	0.108257	0.115597	0.124112	0.125277	0.136414
FBpp0070298	Vps26	18	0.0980192	0.106304	0.101701	0.107988	0.109179	0.118756	0.116615	0.125393	0.116044
FBpp0304313	CG13397	31	0.0984076	0.0867411	0.109425	0.0992178	0.114419	0.108108	0.122346	0.127953	0.133383
FBpp0084759	CG11899	38	0.128551	0.125367	0.125985	0.112811	0.121194	0.116316	0.10078	0.0890608	0.0799344
FBpp0073847	Ahcy	87	0.118286	0.113393	0.118065	0.117762	0.11252	0.114206	0.103776	0.104596	0.097396
FBpp0071148	Cp7Fb	7	0.615818	0.118838	0.0685395	0.0177696	0.0373939	0.0402806	0.0358577	0.0510811	0.0144222
FBpp0071149	Cp7Fc	2	0.666944	0.153143	0.110924	0	0.00482899	0	0.00983224	0.0227902	0.0315372
FBpp0087824	Cyp4e2	18	0.0255024	0.0269665	0.0237682	0.0215299	0.0414627	0.131784	0.338632	0.192891	0.197464
FBpp0081317	Mcm2	74	0.120634	0.113993	0.107117	0.125354	0.130155	0.128517	0.102494	0.0922842	0.0794517
FBpp0312428	Mlp84B	4	0.000621026	0.00225442	9.7919e-06	0.0178615	0.0438289	0.0442877	0.120768	0.249622	0.520746
FBpp0071279	Ost48	35	0.0889042	0.0860613	0.0869996	0.0962785	0.105832	0.130848	0.133313	0.132123	0.13964
FBpp0099920	Pglym78	75	0.116526	0.116826	0.123731	0.109556	0.111226	0.113096	0.105956	0.101486	0.101597
FBpp0086222	Psi	58	0.0541448	0.0669556	0.0817108	0.110535	0.117121	0.147994	0.141979	0.137689	0.141872
FBpp0086795	Roe1	24	0.0872488	0.100255	0.122482	0.141476	0.105751	0.107092	0.1209	0.109209	0.105586
FBpp0082521	Set	6	0.0592019	0.0643179	0.0669946	0.101506	0.13155	0.155782	0.168455	0.132703	0.11949
FBpp0300634	Hydr2	1	0.1234	0.139938	0.167432	0.132699	0.127561	0.066133	0.117715	0.0660927	0.0590287
FBpp0308769	CG2846	2	0.0926151	0.100468	0.135976	0.108596	0.110894	0.097636	0.110764	0.137539	0.105513
FBpp0078630	betaggt-I	13	0.116787	0.11809	0.122451	0.122201	0.109478	0.105245	0.11045	0.104573	0.0907247
FBpp0089085	AhcyL2	4	1.0861e-08	1.84995e-05	6.10829e-05	0.0365372	0.14532	0.178396	0.231674	0.21524	0.192754
FBpp0082787	CCT3	114	0.124447	0.115681	0.118353	0.119729	0.111045	0.11153	0.0991538	0.101175	0.0988865
FBpp0309354	CkIalpha	27	0.0446524	0.075935	0.0876575	0.122991	0.129744	0.137631	0.129245	0.134442	0.137702
FBpp0075259	CkIIalpha-i1	5	0.0865248	0.105982	0.0694747	0.0770026	0.113868	0.138502	0.138288	0.140069	0.130288
FBpp0297878	cype	10	0.0743171	0.0803694	0.0628399	0.114839	0.113917	0.136646	0.131619	0.136916	0.148536
FBpp0087825	Cyp4e1	3	2.38209e-10	0.000123621	3.00384e-06	0.0384701	0.00455198	0.141092	0.289469	0.235632	0.290659
FBpp0070372	Cyp4ae1	1	0.149691	0.105509	0.127502	0.137315	0.124695	0.0962124	0.0862633	0.0729012	0.099912
FBpp0072228	Cyp9c1	5	1.07862e-06	1.66829e-05	0	0.0164907	0.0241957	0.0520767	0.198885	0.317089	0.391246
FBpp0078144	Ddx1	33	0.116463	0.104526	0.104607	0.110414	0.119157	0.116693	0.112295	0.108983	0.106861
FBpp0076215	eIF4E1	25	0.195832	0.136342	0.119604	0.0857577	0.0855019	0.0912724	0.095896	0.092381	0.0974133
FBpp0304478	Fer2LCH	27	0.141829	0.133912	0.149996	0.101816	0.104344	0.101248	0.0955968	0.0858157	0.0854429
FBpp0084998	Fer1HCH	14	0.141984	0.12645	0.141867	0.104913	0.105993	0.0959279	0.103068	0.0958125	0.0839848
FBpp0083555	glec	3	0.0331721	0.0163449	0.0229366	0.0552014	0.139597	0.212963	0.194804	0.175268	0.149713
FBpp0082790	Glut3	1	0.137375	0.126981	0.131837	0.118179	0.0683011	0.112726	0.0886798	0.111686	0.104235
FBpp0292671	Hr78	1	0.0915657	0.0937211	0.0839605	0.0997057	0.105341	0.113768	0.120436	0.141322	0.150181
FBpp0084131	Hr96	2	0.0652864	0.0310099	0.0350389	0.0538234	0.0597469	0.132146	0.135653	0.222843	0.264453
FBpp0073290	Hsp60A	139	0.104116	0.109672	0.107366	0.107675	0.106507	0.11343	0.112641	0.114204	0.124389
FBpp0086432	Diap2	6	0.0738422	0.0918054	0.118428	0.0969051	0.0927509	0.114185	0.121817	0.135987	0.154279
FBpp0297131	Nap1	91	0.127681	0.128062	0.127899	0.119185	0.113555	0.111148	0.0988807	0.0879135	0.0856748
FBpp0084326	Nf1	44	0.121386	0.121285	0.117794	0.127322	0.111824	0.109467	0.0956744	0.0996243	0.0956222
FBpp0082329	Orc2	9	0.138909	0.15325	0.143734	0.15508	0.15902	0.106836	0.0603398	0.0495844	0.0332474
FBpp0080120	Orc5	20	0.148544	0.138203	0.135377	0.14569	0.152363	0.122134	0.0719897	0.0485942	0.0371061
FBpp0071973	Pi3K59F	14	0.102932	0.0901061	0.0879272	0.109021	0.113162	0.123091	0.11289	0.122916	0.137954
FBpp0075819	Pi3K68D	23	0.0899708	0.108746	0.111182	0.122538	0.11623	0.115661	0.110088	0.11588	0.109705
FBpp0083349	Pi3K92E	29	0.118368	0.109014	0.0991192	0.111251	0.108526	0.119668	0.112907	0.113953	0.107195
FBpp0083906	Rpt2	93	0.115188	0.107405	0.106549	0.109088	0.113675	0.121239	0.113586	0.105075	0.108195
FBpp0078024	Rpn10	22	0.10128	0.107081	0.0966464	0.113752	0.120435	0.120749	0.109172	0.105331	0.125553
FBpp0070143	RpL22	61	0.0982411	0.108362	0.124331	0.105148	0.100096	0.107675	0.131661	0.116119	0.108368
FBpp0086382	Shark	22	0.0398427	0.0456953	0.0454994	0.0707013	0.103618	0.160807	0.169462	0.177714	0.186661
FBpp0076186	Shc	11	0.0937551	0.0957839	0.103785	0.119642	0.131796	0.130671	0.113953	0.110012	0.100603
FBpp0076589	Srp19	13	0.0808557	0.0889293	0.0983409	0.0961649	0.100449	0.125801	0.138778	0.13562	0.135061
FBpp0079211	Ssb-c31a	11	0.0939786	0.104098	0.109395	0.101592	0.126658	0.110528	0.130754	0.119118	0.103878
FBpp0290879	Try29F	1	0.047999	0.133972	0.141589	0.142795	0.131338	0.111094	0.10477	0.096477	0.0899661
FBpp0305676	Ubc2	6	0.0747461	0.105465	0.113356	0.130671	0.1253	0.129799	0.12284	0.110367	0.0874557
FBpp0076124	Ubc4	24	0.12124	0.12842	0.142952	0.13145	0.111911	0.101054	0.0948069	0.0894755	0.0786902
FBpp0078606	abs	30	0.0583518	0.0660169	0.0661663	0.0891135	0.120958	0.154197	0.144942	0.149977	0.150278
FBpp0074149	CG15865	2	0.0270421	0.646032	0.131026	0.0215035	0.00779313	0.0727073	0.0259554	0.0242207	0.0437196
FBpp0080407	CG5861	1	0.125683	0.110247	0.0792738	0.163295	0.116909	0.0574804	0.134296	0.116273	0.0965431
FBpp0307589	Mettl4	4	0.129332	0.113315	0.0974157	0.132684	0.151976	0.128909	0.0956241	0.0792011	0.0715422
FBpp0072756	CG2034	18	0.118141	0.137761	0.142501	0.124555	0.108572	0.104284	0.0969073	0.0902318	0.0770473
FBpp0072782	oxt	12	0.0776291	0.103234	0.0992322	0.103293	0.116659	0.125286	0.12616	0.119423	0.129085
FBpp0293745	chn	13	0.0286346	0.0221387	0.0503957	0.222762	0.346213	0.145247	0.0666043	0.0595148	0.0584902
FBpp0072029	RabX1	11	0.0977277	0.12584	0.12072	0.125601	0.0956115	0.0943844	0.0932773	0.142288	0.104551
FBpp0077230	cutlet	37	0.127297	0.120744	0.114083	0.134709	0.142944	0.133672	0.0934827	0.071004	0.062065
FBpp0076894	dod	13	0.0914668	0.0876433	0.103976	0.10731	0.114016	0.128731	0.121555	0.120983	0.124319
FBpp0303242	drl	6	3.87125e-06	2.01216e-05	0.0297332	0.0647369	0.118076	0.165966	0.203444	0.232651	0.185369
FBpp0080489	glu	92	0.0919314	0.112425	0.109877	0.121896	0.134273	0.138053	0.111554	0.0937832	0.0862063
FBpp0081715	jumu	8	0.0382161	0.0654839	0.144748	0.261193	0.261826	0.122568	0.0505688	0.0322005	0.0231957
FBpp0304518	kek1	1	0.0149526	0	0.0140003	0.0153408	0.0143353	0.0958156	0.203018	0.287191	0.355346
FBpp0310679	ksr	13	0.0466032	0.0775783	0.0794573	0.0944207	0.108934	0.143526	0.138539	0.153487	0.157454
FBpp0087699	Rme-8	105	0.118481	0.126402	0.114317	0.125948	0.114684	0.110203	0.097713	0.0976552	0.094597
FBpp0087921	Cul1	37	0.140191	0.143876	0.127812	0.115975	0.0947635	0.0979246	0.0975944	0.0945621	0.0873009
FBpp0293271	mbc	44	0.00239582	0.00490434	0.0211201	0.111358	0.157219	0.207167	0.18077	0.162219	0.152846
FBpp0305874	nonA-l	26	0.0667615	0.0965951	0.103324	0.0983716	0.115605	0.130961	0.13225	0.129396	0.126737
FBpp0077307	RpS21	32	0.0524896	0.0577896	0.0882851	0.082217	0.139098	0.143361	0.138146	0.159983	0.138631
FBpp0309637	otp	2	0	0.0043831	0.00688915	0.0226328	0.0807773	0.169557	0.203889	0.243164	0.268708
FBpp0076918	peng	47	0.0127359	0.0254742	0.0360725	0.0751984	0.116163	0.174029	0.193902	0.181776	0.184648
FBpp0072164	spag	31	0.114536	0.123333	0.116713	0.121406	0.114378	0.115644	0.106511	0.0969982	0.0904792
FBpp0310470	spel1	48	0.152121	0.14528	0.13414	0.148627	0.138756	0.110253	0.0721804	0.0567978	0.0418448
FBpp0080675	tos	14	0.186615	0.209339	0.146378	0.121525	0.114255	0.0873784	0.0531637	0.0447775	0.0365669
FBpp0302935	tty	1	0	0.00336544	0.0137067	0.0349925	0.0604954	0.0924998	0.186318	0.248532	0.360089
FBpp0081068	alpha-Est1	2	0.206781	0.209069	0.18834	0.116948	0.0594682	0.0497619	0.0510033	0.0587085	0.0599194
FBpp0297077	alpha-Est10	2	0.0234972	0.0262476	0.0450456	0.022843	0.0168492	0.0268058	0.114729	0.285947	0.438035
FBpp0308765	alpha-Est3	11	0.122569	0.125677	0.115482	0.121723	0.113789	0.108308	0.0942956	0.100215	0.0979411
FBpp0081074	alpha-Est7	5	4.74048e-10	6.92785e-06	9.75657e-06	0	0.0274505	0.0937194	0.269584	0.291823	0.317406
FBpp0081077	alpha-Est8	4	0.13786	0.139721	0.152416	0.128734	0.0867038	0.0972998	0.0986978	0.0885316	0.0700356
FBpp0087272	dare	27	0.103731	0.10663	0.106044	0.106324	0.112944	0.12096	0.116917	0.111293	0.115156
FBpp0074805	Acp76A	1	0.0729271	0.0787315	0.0714444	0.0950773	0.120945	0.125491	0.12308	0.138943	0.17336
FBpp0084720	Apc	15	6.45933e-11	1.32788e-05	0.00629347	0.00850827	0.0260832	0.143671	0.231257	0.272532	0.311642
FBpp0077346	toc	22	0.334275	0.0879094	0.0502043	0.0155914	0.0140037	0.0530077	0.103449	0.154166	0.187394
FBpp0086571	BEAF-32	10	0.02	0.047192	0.0536463	0.0788688	0.13838	0.174134	0.167107	0.161021	0.15965
FBpp0086572	BEAF-32	5	0.0174663	0.0514386	0.0659088	0.0820408	0.128637	0.178281	0.171725	0.150292	0.154209
FBpp0080568	CadN	1	0	0.00258268	0	0	0.000787835	0.0409024	0.174651	0.293307	0.487769
FBpp0099721	CadN	72	9.02165e-07	2.4047e-05	0.0047374	0.0457731	0.083591	0.129575	0.195474	0.241588	0.299238
FBpp0301600	CanB2	3	0.0920393	0.118225	0.130206	0.149677	0.126113	0.0975872	0.108598	0.100272	0.0772836
FBpp0074065	SMC3	56	0.0850907	0.0824354	0.0792056	0.103771	0.126187	0.140245	0.136228	0.122925	0.123912
FBpp0076098	Cdk8	17	0.0998217	0.0943941	0.0917696	0.118692	0.131667	0.133185	0.118391	0.109841	0.102239
FBpp0077676	Clp	7	0.0747303	0.0608311	0.0840528	0.0975014	0.130329	0.135876	0.135052	0.165826	0.1158
FBpp0084803	Cnx99A	53	0.0499516	0.0501286	0.0535863	0.0710704	0.0938234	0.140405	0.166713	0.176333	0.197988
FBpp0078880	Cpr	36	0.0510975	0.0775495	0.0775839	0.0943088	0.111418	0.145808	0.164141	0.140473	0.137621
FBpp0306645	CycB3	22	0.066973	0.1689	0.285673	0.267166	0.159235	0.0269158	0.0130016	0.0121361	5.36311e-21
FBpp0308647	Ugt36A1	2	0.0291877	0.0349586	0.035506	0.0373844	0.0379948	0.0593742	0.135554	0.273221	0.35682
FBpp0302627	Dref	40	0.0303404	0.0533664	0.0607388	0.0861128	0.121673	0.170117	0.168739	0.152383	0.15653
FBpp0086581	Cyp6a17	4	0.162952	0.152556	0.139713	0.122426	0.118411	0.0857366	0.0863332	0.0673448	0.0645274
FBpp0309666	ktub	9	2.72255e-06	0.00378901	0.0177382	0.0690109	0.161923	0.225108	0.202622	0.157889	0.161917
FBpp0084534	Hmu	28	0.0807923	0.085533	0.0921002	0.0977713	0.0962116	0.116272	0.151235	0.147017	0.133068
FBpp0086379	Lis-1	21	0.122483	0.13237	0.107331	0.105433	0.111822	0.110454	0.114841	0.106164	0.0891031
FBpp0309201	RpL9	85	0.106307	0.103346	0.101314	0.103804	0.102368	0.115334	0.120962	0.127523	0.119042
FBpp0289799	p38a	18	0.108587	0.104412	0.113145	0.105972	0.104879	0.11242	0.1116	0.117912	0.121073
FBpp0076839	Msr-110	11	3.83812e-11	0	0	2.42089e-05	0	0.0211272	0.0924436	0.221634	0.66477
FBpp0080729	Nak	22	0.0678969	0.0731053	0.0725722	0.101148	0.109714	0.131523	0.134969	0.147706	0.161364
FBpp0073759	NetA	6	0	0.00899813	0.0454106	0.154784	0.132946	0.135523	0.154205	0.182123	0.186012
FBpp0300656	NetA	2	0.00148048	0.00267767	0.0592847	0.136794	0.120051	0.128123	0.159667	0.184574	0.207349
FBpp0293415	NetB	4	0	0.00902811	0.00264032	0.0561989	0.0817937	0.157216	0.177005	0.235126	0.280992
FBpp0304646	nrv1	13	0.110644	0.0521373	0.0495234	0.0341315	0.0416806	0.0785205	0.156744	0.222946	0.253672
FBpp0099793	nrv2	13	0	2.37617e-05	0.000898397	0.0255614	0.0714742	0.155275	0.205521	0.250857	0.290388
FBpp0082267	rin	88	0.0606006	0.121262	0.124825	0.122636	0.127657	0.126689	0.111178	0.103033	0.102119
FBpp0083127	P5cr	7	0.13622	0.127971	0.131773	0.119343	0.109345	0.106232	0.0978737	0.091571	0.0796725
FBpp0077029	Rab10	14	0.0695416	0.0914686	0.0946427	0.103177	0.114487	0.128327	0.13243	0.130821	0.135106
FBpp0083413	Rab11	46	0.120246	0.124549	0.139808	0.108909	0.0959421	0.0984214	0.107264	0.105708	0.0991529
FBpp0080200	Rab14	14	0.0867873	0.0944698	0.109163	0.100877	0.105759	0.115032	0.127802	0.143584	0.116526
FBpp0304216	Rab19	5	0.0628548	0.051425	0.0584099	0.0829603	0.0858585	0.117887	0.135079	0.189606	0.21592
FBpp0070814	Rab18	13	0.153696	0.13935	0.13142	0.107307	0.0892998	0.0929746	0.0929018	0.0990232	0.0940281
FBpp0300835	Rab7	26	0.104218	0.0955559	0.0917517	0.0931229	0.0971173	0.116688	0.121852	0.140761	0.138933
FBpp0079943	Rab6	27	0.0616669	0.0593802	0.0637993	0.0650492	0.0841123	0.123653	0.167173	0.189072	0.186095
FBpp0070141	Rbf	25	0.0777555	0.0821708	0.0779945	0.095258	0.119601	0.140225	0.136536	0.138961	0.131497
FBpp0072332	Reg-5	1	0.0639661	0.066397	0.0494048	0.0380975	0.0474706	0.0648573	0.146341	0.247075	0.27639
FBpp0080888	RtGEF	19	0.0409235	0.0559595	0.0681545	0.0819985	0.1045	0.14001	0.154594	0.174736	0.179124
FBpp0073173	HDAC1	27	0.0776665	0.0825129	0.0847408	0.108451	0.12095	0.141684	0.136884	0.129069	0.118042
FBpp0080659	ScpX	24	0.140735	0.104547	0.0979222	0.0901335	0.0819227	0.0835283	0.123321	0.143568	0.134323
FBpp0070859	Spx	5	0.0738039	0.0958594	0.096734	0.0981129	0.12104	0.142654	0.134723	0.113407	0.123666
FBpp0075839	TfIIEalpha	17	0.101738	0.0993535	0.102725	0.106572	0.110469	0.134466	0.122083	0.113815	0.108779
FBpp0073090	TfIIEbeta	22	0.101587	0.100476	0.0892459	0.110438	0.118649	0.141324	0.127421	0.102936	0.107923
FBpp0078689	eIF3i	58	0.0979007	0.10084	0.0979628	0.104127	0.117085	0.12337	0.125192	0.115561	0.117963
FBpp0303474	Vang	4	0.0149806	0.016347	0.0194799	0.028945	0.0924687	0.179389	0.210802	0.209559	0.228029
FBpp0305146	apt	22	0.0450271	0.0782139	0.070623	0.109218	0.149577	0.164948	0.147065	0.125147	0.110181
FBpp0075640	ara	4	0	0.00087179	0.00389245	0.0352065	0.0802275	0.170443	0.21822	0.231508	0.259631
FBpp0077617	ast	8	0.0357932	0.0340381	0.0370256	0.0591278	0.0917522	0.176923	0.182639	0.187398	0.195302
FBpp0077747	crq	10	0.154851	0.0951333	0.0980843	0.0866077	0.136666	0.116134	0.120356	0.104098	0.0880684
FBpp0088810	csul	24	0.0980278	0.106138	0.102031	0.11786	0.121727	0.127959	0.104727	0.123418	0.0981125
FBpp0073824	dah	9	0.235823	0.299936	0.250152	0.110039	0.0583619	0.0205667	0.0124217	0.0126996	2.1739e-21
FBpp0311783	dpa	72	0.115876	0.11196	0.101585	0.124754	0.13167	0.134336	0.109082	0.0924208	0.0783161
FBpp0303281	hrg	30	0.0191529	0.0681042	0.122246	0.138102	0.139555	0.143915	0.128025	0.128002	0.112897
FBpp0073134	Faa	6	0	4.7035e-07	0	0.000164927	0	0.0486074	0.223899	0.367272	0.360057
FBpp0307822	lbm	1	0	0.00412868	0	0	0.0113821	0.0447087	0.160825	0.302914	0.476042
FBpp0088574	mael	18	0.175836	0.194904	0.180212	0.137576	0.108283	0.0705259	0.0475058	0.0503729	0.0347845
FBpp0088667	Vsp37A	5	0.112266	0.110829	0.123415	0.121253	0.118402	0.11722	0.11777	0.0897406	0.089104
FBpp0089237	Tom40	25	0.117827	0.123848	0.127309	0.121625	0.103683	0.0965584	0.106408	0.113607	0.0891346
FBpp0088407	nompA	1	0.723801	0.00374123	0.00687747	0	2.47313e-05	0	0.00776167	0.0415367	0.216257
FBpp0307794	phr6-4	4	0.106604	0.108875	0.0882047	0.13727	0.13001	0.127519	0.102987	0.0969482	0.101582
FBpp0089289	Sema1b	10	0.132869	0.0971964	0.0716747	0.0930149	0.0975299	0.128116	0.140501	0.125857	0.11324
FBpp0301133	side	3	4.03106e-06	0	0.00663854	0.0217994	0.0591033	0.157106	0.213103	0.254357	0.287888
FBpp0076278	smg	17	0.563416	0.341836	0.0369885	0.00889589	0.00873224	0.0094626	0.00780948	0.0157072	0.00715233
FBpp0078672	vkg	12	0.00246788	0.00321741	0.0140066	0.00236498	0.00452674	0.0263287	0.102191	0.303225	0.541671
FBpp0312171	vri	4	0.034531	0.031595	0.061122	0.0449867	0.0523942	0.121602	0.365457	0.183366	0.104946
FBpp0087635	wun	4	0.101154	0.114249	0.108013	0.127757	0.120746	0.0938127	0.100686	0.108461	0.125123
FBpp0290650	fry	1	0.143216	0.138051	0.140264	0.138997	0.0784706	0.0991147	0.0904978	0.102294	0.0690955
FBpp0305992	fry	63	0.118326	0.121338	0.11717	0.12555	0.115181	0.104879	0.0977385	0.103113	0.0967047
FBpp0305911	ATPsynCF6	3	0.0430773	0.0552969	0.249771	0.122063	0.0597602	0.0983908	0.0869601	0.130264	0.154417
FBpp0083142	ATPsynD	42	0.0872837	0.103721	0.133214	0.130964	0.118065	0.0998896	0.115643	0.107207	0.104013
FBpp0079297	Acer	37	0.0338813	0.042636	0.0519795	0.0828891	0.115287	0.146414	0.158005	0.180537	0.188371
FBpp0088134	CaMKI	13	0.0780495	0.0819793	0.0805687	0.076691	0.0940656	0.12213	0.143582	0.157306	0.165628
FBpp0309069	Cdk4	5	0.0969907	0.188268	0.128598	0.0802819	0.113474	0.124123	0.0906382	0.0906221	0.0870037
FBpp0071603	PTP-ER	7	0.099725	0.122565	0.11662	0.111213	0.122276	0.120473	0.10283	0.101524	0.102774
FBpp0080742	Lectin-galC1	2	0.142433	0.128446	0.114355	0.090573	0.0845429	0.127103	0.114818	0.0960676	0.101662
FBpp0086593	NaPi-T	2	0.0664509	0.0681208	0.0612139	0.0852849	0.2062	0.157086	0.132339	0.109588	0.113717
FBpp0084918	Nlp	12	0.0610883	0.0672579	0.07908	0.0722143	0.136532	0.154878	0.158965	0.14016	0.129825
FBpp0072250	Nurf-38	97	0.115761	0.121139	0.125818	0.114973	0.114011	0.110128	0.106845	0.0971307	0.094193
FBpp0082522	ATPsynO	82	0.111409	0.115678	0.12321	0.109622	0.113608	0.110716	0.107915	0.105681	0.102161
FBpp0082123	Past1	63	0.108288	0.102059	0.0977664	0.0970251	0.0912812	0.106358	0.126137	0.131597	0.139488
FBpp0076495	Pdp1	3	0	8.59318e-06	0	0.0158333	0.0402715	0.0989078	0.159256	0.34427	0.341454
FBpp0077908	Pitslre	44	0.113415	0.130154	0.110168	0.103816	0.110833	0.119875	0.116028	0.0996801	0.0960299
FBpp0086066	Prosalpha5	54	0.108377	0.12233	0.148422	0.126758	0.105098	0.0998654	0.106413	0.0995571	0.0831802
FBpp0077277	Ptpa	21	0.106884	0.110386	0.131451	0.113518	0.109775	0.114209	0.112826	0.106278	0.0946731
FBpp0086008	Rab4	11	0.136456	0.137578	0.130988	0.116064	0.109869	0.0915479	0.0935343	0.101227	0.0827358
FBpp0072460	Reg-2	2	0.0432638	0.0474981	0.06302	0.0461107	0.0588369	0.096909	0.175724	0.229602	0.239036
FBpp0296949	RpL29	15	0.0844082	0.0900308	0.100877	0.104442	0.105915	0.116467	0.139956	0.123813	0.13409
FBpp0303406	sba	1	0.0871485	0.0877817	0.0933437	0.0980652	0.0971247	0.107036	0.116691	0.135136	0.177673
FBpp0076802	Usp47	47	0.103915	0.11285	0.108304	0.117491	0.110663	0.1127	0.111575	0.11124	0.111261
FBpp0071992	angel	1	0.126867	0.112803	0.102033	0.145852	0.113179	0.110131	0.0821878	0.110309	0.0966385
FBpp0072803	dos	16	0.0451695	0.106926	0.110759	0.134107	0.154783	0.150019	0.112809	0.0951128	0.0903129
FBpp0304981	fz2	8	0.001578	0.0023616	0.00504852	0.0623555	0.0876361	0.133631	0.179586	0.243914	0.283888
FBpp0306650	Stat92E	1	0.0672564	0.0796471	0.101725	0.106698	0.134742	0.142526	0.128465	0.12463	0.114309
FBpp0306651	Stat92E	26	0.0747123	0.123321	0.120109	0.138564	0.130059	0.120844	0.102087	0.104888	0.085416
FBpp0077652	Pino	1	0.0108479	0.0578323	0.194263	0.180958	0.121271	0.109177	0.107541	0.133174	0.0849357
FBpp0307879	Dyrk2	4	0.0711785	0.0728946	0.118468	0.0735975	0.0945727	0.156419	0.117134	0.135834	0.159901
FBpp0087589	l(2)k10201	5	0.13749	0.143371	0.129349	0.124587	0.11709	0.099627	0.0929969	0.0781728	0.0773168
FBpp0291230	stnB	1	4.38656e-12	0	3.15578e-08	0	0.000127071	0	0.148783	0.278508	0.572583
FBpp0077781	spen	73	0.0312265	0.0966727	0.103178	0.11377	0.135993	0.155276	0.131689	0.114362	0.117833
FBpp0078983	snRNP-U1-70K	39	0.0520441	0.0553715	0.0704372	0.0900881	0.11963	0.153531	0.155547	0.146749	0.156602
FBpp0089153	smid	44	0.0714294	0.0856953	0.0925897	0.108826	0.127096	0.141229	0.13383	0.12105	0.118254
FBpp0071491	sktl	13	0.0238262	0.0257536	0.0414347	0.0860268	0.11147	0.169878	0.174876	0.181525	0.18521
FBpp0304270	cag	2	0.05765	0.0888814	0.0730033	0.0654882	0.0739284	0.135895	0.185129	0.150044	0.169981
FBpp0088500	ari-1	16	0.112627	0.132215	0.128876	0.110831	0.105769	0.110813	0.105263	0.0956918	0.0979143
FBpp0076373	CG5989	15	0.115825	0.1065	0.0950745	0.104614	0.106986	0.11443	0.117894	0.11688	0.121796
FBpp0076374	Nelf-E	10	0.0362766	0.058296	0.066271	0.0909675	0.117705	0.163273	0.16693	0.148036	0.152243
FBpp0305600	U2af38	12	0.05712	0.0619661	0.0838051	0.097457	0.116364	0.143546	0.143946	0.148403	0.147392
FBpp0071759	T3dh	4	0.0317443	0.0300625	0.0379181	0.0701118	0.109488	0.138913	0.160418	0.184035	0.23731
FBpp0300615	RpS3A	153	0.103824	0.101173	0.101987	0.105218	0.109907	0.116891	0.121189	0.118863	0.120947
FBpp0311361	Rga	14	0.0953792	0.120885	0.149052	0.112958	0.101608	0.108231	0.116858	0.104233	0.0907963
FBpp0078970	Rca1	3	0.14712	0.0895879	0.0747252	0.209918	0.283305	0.0823671	0.0777235	0.035252	0
FBpp0087592	Pdk	16	0.112388	0.147608	0.143683	0.124343	0.115425	0.0967061	0.0926537	0.0863404	0.0808518
FBpp0310181	Ork1	9	0.187917	0.139792	0.118937	0.0993844	0.0962383	0.0980369	0.0973481	0.0847575	0.0775885
FBpp0071129	ND-75	76	0.10531	0.101258	0.104762	0.10763	0.112442	0.115577	0.112207	0.120407	0.120408
FBpp0082645	ND-23	29	0.114666	0.110796	0.129631	0.108027	0.106225	0.0999759	0.111153	0.112611	0.106915
FBpp0075117	Mo25	37	0.0886077	0.0990129	0.109496	0.0979803	0.105967	0.123998	0.130298	0.125283	0.119358
FBpp0081756	Mcm5	79	0.109129	0.104309	0.101166	0.122977	0.129532	0.13516	0.116658	0.0951966	0.085873
FBpp0076359	RpL14	101	0.0983273	0.0936623	0.104552	0.102657	0.106831	0.118755	0.124654	0.117721	0.132842
FBpp0082008	Lk6	29	0.0600044	0.0978152	0.122522	0.15177	0.143133	0.127181	0.103234	0.100063	0.0942765
FBpp0083730	klg	8	4.58467e-09	0	0.00100827	8.75345e-05	0.00839905	0.103486	0.229267	0.308838	0.348914
FBpp0312586	COX5A	17	0.0786906	0.087709	0.123415	0.120509	0.114569	0.104308	0.129445	0.127029	0.114325
FBpp0078353	Atu	17	0.0753509	0.0891888	0.0888801	0.133716	0.12754	0.133713	0.122496	0.110957	0.118159
FBpp0076134	ATPsynB	53	0.111264	0.112832	0.132562	0.112435	0.110696	0.103328	0.102968	0.106585	0.107329
FBpp0088249	toy	3	0	6.15532e-05	0	0.0693319	0.0920876	0.129976	0.188099	0.231638	0.288805
FBpp0291255	qm	20	0.0966563	0.105952	0.12255	0.093132	0.0908802	0.107896	0.127762	0.129347	0.125824
FBpp0080861	lok	24	0.293163	0.277597	0.211325	0.108024	0.0606504	0.0189777	0.0112738	0.0140734	0.00491497
FBpp0089377	colt	20	0.106446	0.107815	0.102085	0.121031	0.111095	0.10699	0.110187	0.119354	0.114997
FBpp0080139	Smg5	30	0.0375168	0.052875	0.0732635	0.141409	0.147071	0.151822	0.136929	0.12819	0.130923
FBpp0082571	Surf4	9	0.0759242	0.0835399	0.0663043	0.0780206	0.102408	0.101755	0.134776	0.16504	0.192231
FBpp0071322	Ser7	2	0.154496	0.119025	0.0936727	0.0815998	0.103025	0.120149	0.134586	0.0965572	0.0968876
FBpp0079584	SamDC	5	0.11421	0.136742	0.143654	0.114021	0.118192	0.103132	0.0911133	0.0992728	0.0796633
FBpp0083371	RpS20	38	0.09678	0.093805	0.0989262	0.103413	0.103056	0.1165	0.11464	0.13679	0.136089
FBpp0086640	Polr1A	80	0.0828201	0.0791033	0.0745756	0.0896727	0.10141	0.139225	0.142022	0.144649	0.146523
FBpp0071848	Cdk9	18	0.071672	0.086055	0.0876392	0.112371	0.124276	0.140243	0.134139	0.122871	0.120734
FBpp0306893	Orct	1	6.24121e-08	0	0.00017449	0	0.0592905	0.135386	0.240776	0.307688	0.256685
FBpp0083570	ND-42	38	0.115699	0.114679	0.104528	0.105856	0.109914	0.115543	0.116216	0.106607	0.110958
FBpp0307186	Mitofilin	76	0.109515	0.105619	0.0977269	0.106215	0.113968	0.116186	0.11947	0.113433	0.117866
FBpp0302989	Khc-73	44	0.0173926	0.0209291	0.0368326	0.118539	0.137096	0.162956	0.163205	0.166953	0.176097
FBpp0084848	Drice	9	0.0623246	0.0736297	0.091701	0.104993	0.133722	0.146211	0.13544	0.131969	0.12001
FBpp0077143	Gs1l	12	0.113144	0.115161	0.138063	0.110194	0.114543	0.102029	0.101844	0.106031	0.0989907
FBpp0110109	Gs1l	4	0.124478	0.121665	0.142865	0.114098	0.115106	0.103741	0.0954516	0.0942149	0.0883806
FBpp0306619	Gcn2	28	0.135422	0.138642	0.130133	0.125744	0.116236	0.104551	0.0877457	0.084372	0.0771553
FBpp0084044	Ppox	19	0.117945	0.115662	0.114423	0.114738	0.11451	0.112129	0.104394	0.10385	0.102348
FBpp0076342	Cbl	8	0.0956569	0.1538	0.151671	0.134672	0.104664	0.102397	0.0872789	0.0882676	0.0815914
FBpp0084905	ATPsyngamma	94	0.115534	0.108374	0.106641	0.110225	0.113992	0.111574	0.107331	0.109033	0.117295
FBpp0289824	ATPCL	107	0.117643	0.111268	0.106802	0.111407	0.110265	0.109522	0.105363	0.115659	0.112071
FBpp0082987	14-3-3epsilon	247	0.0997478	0.106849	0.134369	0.116694	0.107949	0.109648	0.114966	0.107033	0.102744
FBpp0072596	stet	1	0.136913	0.118552	0.103228	0.0952714	0.169002	0.0718277	0.106999	0.0875621	0.110644
FBpp0081336	stck	10	0.0771599	0.0844338	0.0910122	0.0979516	0.098615	0.112615	0.121275	0.160926	0.156012
FBpp0076677	sfl	7	0.0326202	0.043903	0.0653896	0.158096	0.122094	0.114796	0.121186	0.165336	0.176579
FBpp0073327	Ran	49	0.107274	0.11358	0.110742	0.11589	0.124234	0.124798	0.107571	0.0977743	0.0981356
FBpp0303282	Ppa	4	0.0010569	0.124976	0.128912	0.2098	0.199201	0.109486	0.0961697	0.0720401	0.0583588
FBpp0291292	pcm	55	0.0954067	0.103926	0.104749	0.105707	0.116304	0.127607	0.115563	0.11904	0.111698
FBpp0079802	mre11	25	0.120846	0.122774	0.115264	0.123273	0.127602	0.118999	0.0972818	0.0897063	0.084252
FBpp0076907	mst	27	0.119117	0.11764	0.129217	0.115864	0.118847	0.117821	0.0987618	0.0950071	0.0877242
FBpp0083666	loco	19	0.041121	0.0805387	0.0857453	0.110774	0.134639	0.149345	0.138564	0.128372	0.130901
FBpp0087852	lig	32	0.0436061	0.0834582	0.0822271	0.114655	0.128778	0.139823	0.142334	0.128058	0.137061
FBpp0306971	stumps	20	2.11906e-06	0.00313527	0.0302724	0.124356	0.117249	0.159503	0.161655	0.198894	0.204933
FBpp0074892	geko	1	0.0115396	0.110903	0.140293	0.0337455	0.0286136	0.0760861	0.0687581	0.142146	0.387915
FBpp0291330	drongo	7	0.00297401	0.0101876	0.0309738	0.189696	0.179155	0.107038	0.115148	0.1607	0.204128
FBpp0077694	dbe	22	0.0356407	0.0493527	0.0607393	0.0872591	0.118505	0.155568	0.17075	0.158451	0.163735
FBpp0071530	dom	6	0.0308718	0.0998151	0.097086	0.115645	0.127242	0.138405	0.137759	0.12339	0.129786
FBpp0309691	dom	71	0.0640722	0.0868376	0.0882711	0.101115	0.121832	0.142569	0.135042	0.129503	0.130758
FBpp0071689	dve	2	3.35215e-09	2.92338e-05	2.49995e-05	0.0351437	0.0549444	0.120549	0.192727	0.259368	0.337213
FBpp0293786	crol	5	4.52129e-06	0	0.05777	0.00802569	0.0501512	0.175235	0.24059	0.21913	0.249094
FBpp0071560	Tmtc3	11	0.0395539	0.0388584	0.0405526	0.0741967	0.11528	0.161344	0.166873	0.169232	0.194109
FBpp0076890	Rpt6	99	0.111464	0.10561	0.104931	0.108466	0.113842	0.120939	0.112811	0.108135	0.113804
FBpp0086887	TppII	158	0.110811	0.10823	0.107396	0.112855	0.119722	0.119199	0.112645	0.105062	0.10408
FBpp0087112	Sr-CII	2	0.00455994	0.0213586	0.0933971	0.319883	0.275791	0.106519	0.0462052	0.0849939	0.0472912
FBpp0303753	Sp1	1	0	7.63361e-06	0	0.0341643	0.119787	0.266264	0.210193	0.163405	0.206178
FBpp0308019	Rfx	1	0.038742	0.047006	0.0373354	0.016092	0.0501125	0.193167	0.189961	0.221257	0.206327
FBpp0113052	Dredd	11	0.104237	0.114323	0.110155	0.104613	0.0888283	0.105502	0.0962731	0.146293	0.129775
FBpp0081741	pug	31	0.0363302	0.0487184	0.0547043	0.0675526	0.0973566	0.130867	0.152121	0.187246	0.225104
FBpp0072366	Pdk1	19	0.1117	0.128209	0.102678	0.0800641	0.0837397	0.107479	0.12242	0.13275	0.130959
FBpp0075701	Gcn5	23	0.0592816	0.0963322	0.100155	0.1171	0.134449	0.141453	0.128005	0.111851	0.111374
FBpp0074655	Papss	24	0.0165139	0.0191041	0.0243388	0.0310966	0.0456877	0.132038	0.186133	0.254506	0.290581
FBpp0086841	Nrk	2	0.00206314	0.0017543	2.08275e-05	0.00156705	0.0241607	0.139283	0.219416	0.281588	0.330146
FBpp0076451	Nmt	40	0.117629	0.122019	0.111503	0.122455	0.116417	0.113392	0.105196	0.0985893	0.0927993
FBpp0082713	asun	27	0.081543	0.0933904	0.100182	0.104256	0.118849	0.136112	0.118788	0.123853	0.123026
FBpp0304953	JIL-1	24	0.0141961	0.0443837	0.0459403	0.0720288	0.124893	0.167608	0.169634	0.178952	0.182364
FBpp0080419	Idgf3	7	0.102272	0.0751812	0.077524	0.0612714	0.0759373	0.0974735	0.141921	0.159315	0.209104
FBpp0080418	Idgf2	11	0.153409	0.1056	0.108809	0.10381	0.07309	0.0728701	0.0930297	0.130274	0.159109
FBpp0080417	Idgf1	4	0.105347	0.0975591	0.0995345	0.0859991	0.119621	0.135104	0.12222	0.105381	0.129234
FBpp0113097	Fak	26	0.0750232	0.0803037	0.0739989	0.0953272	0.102003	0.126843	0.138792	0.151092	0.156616
FBpp0079951	eRF3	66	0.11384	0.106939	0.103252	0.106997	0.104079	0.117151	0.114249	0.113054	0.12044
FBpp0308632	E23	1	0.159062	0.0689097	0.0537561	0.0326637	0.0290747	0.160028	0.219568	0.152874	0.124063
FBpp0082167	CtBP	9	0.0556833	0.076478	0.0845214	0.0918927	0.12787	0.138305	0.153969	0.142376	0.128906
FBpp0306581	CtBP	51	0.0628372	0.0735602	0.0915421	0.101676	0.120481	0.139636	0.132157	0.143106	0.135005
FBpp0312321	emb	80	0.092042	0.0981551	0.0988566	0.110269	0.125297	0.134904	0.117979	0.115652	0.106845
FBpp0080529	CLIP-190	80	0.0687503	0.101144	0.0939772	0.12217	0.117085	0.128584	0.118615	0.118178	0.131497
FBpp0297920	Abi	9	0.0707091	0.0733532	0.0719053	0.0839129	0.100217	0.137639	0.16849	0.153254	0.14052
FBpp0073538	Paics	26	0.129555	0.125898	0.122398	0.111972	0.0893336	0.100085	0.107356	0.117656	0.0957463
FBpp0290717	pio	1	2.02462e-06	0	0.019831	0.0357894	0.103132	0.180298	0.232189	0.244852	0.183907
FBpp0306841	kraken	2	0.102505	0.092306	0.0789495	0.0974558	0.111407	0.100668	0.0979465	0.1471	0.171661
FBpp0078977	SA	38	0.10363	0.0906048	0.0909459	0.0986932	0.110179	0.127685	0.125952	0.129125	0.123184
FBpp0311572	Rack1	89	0.107046	0.103221	0.104748	0.108146	0.100802	0.115785	0.115461	0.1247	0.12009
FBpp0086731	RN-tre	14	0.0658336	0.0949158	0.0947122	0.0939896	0.118246	0.130458	0.132599	0.127548	0.141698
FBpp0111810	Pkn	41	0.08054	0.0936708	0.0921212	0.101908	0.107051	0.12838	0.132334	0.13558	0.128415
FBpp0303632	Pi3K21B	20	0.111506	0.109046	0.120959	0.105666	0.101149	0.113752	0.116443	0.11541	0.106068
FBpp0084176	Osbp	25	0.0748047	0.0890159	0.08624	0.0953504	0.109237	0.126916	0.128785	0.148428	0.141223
FBpp0076312	Mcm7	75	0.127096	0.110983	0.103854	0.125269	0.132143	0.128915	0.10232	0.0902729	0.0791468
FBpp0083894	KrT95D	12	0.0675049	0.0615476	0.0541644	0.0750702	0.110305	0.145512	0.152929	0.162112	0.170856
FBpp0071116	Trxr1	85	0.1325	0.126749	0.124126	0.116995	0.110682	0.10913	0.0982169	0.0939521	0.0876483
FBpp0075713	ArfGAP1	28	0.0852656	0.109776	0.126479	0.109581	0.108497	0.119422	0.117865	0.113018	0.110096
FBpp0112403	eIF4B	42	0.0568899	0.078932	0.0927562	0.110525	0.122381	0.136008	0.135672	0.135416	0.131421
FBpp0111812	Atet	1	0	5.88672e-06	0	0.0187691	0.0575329	0.136188	0.193993	0.284058	0.309453
FBpp0072060	Alas	6	0.0294201	0.0287991	0.0235596	0.0590012	0.0905322	0.145901	0.180768	0.212311	0.229708
FBpp0074686	Su(z)12	16	0.0757934	0.0693502	0.0796567	0.124285	0.148038	0.153817	0.130412	0.110802	0.107846
FBpp0306952	Scp1	4	0.083098	0.417917	0.0861274	0.0631958	0.0502066	0.059699	0.0604403	0.100108	0.0792074
FBpp0073651	Rtc1	16	0.0130296	0.040264	0.0525451	0.0895344	0.125673	0.172071	0.169284	0.169543	0.168057
FBpp0081822	RpL3	160	0.0980787	0.0959371	0.0933011	0.102581	0.109082	0.123901	0.122402	0.119891	0.134826
FBpp0303127	Ptx1	4	0	9.29773e-06	0	0.0158005	0.0494389	0.136208	0.200269	0.267353	0.330921
FBpp0308762	Dgkepsilon	2	0.094718	0.104707	0.0909615	0.0941441	0.0977948	0.125044	0.129216	0.12266	0.140754
FBpp0073256	C901	1	0	0.00327676	0	0	0.0214434	0.0386465	0.176474	0.398803	0.361357
FBpp0082542	SerRS-m	13	0.120818	0.114054	0.107358	0.109787	0.0942953	0.0961696	0.105671	0.12506	0.126787
FBpp0088471	chb	55	0.0922952	0.101899	0.103304	0.118677	0.11431	0.115897	0.117223	0.116574	0.119821
FBpp0088820	Nup154	60	0.130393	0.111702	0.109644	0.116541	0.115674	0.107604	0.0985618	0.110557	0.0993224
FBpp0309170	sdk	49	0.0573274	0.0747947	0.0846215	0.112227	0.118558	0.132797	0.129872	0.141814	0.147987
FBpp0074285	scu	69	0.124612	0.132612	0.124125	0.126174	0.108747	0.0998549	0.0994707	0.0953373	0.0890666
FBpp0297079	nudC	48	0.124884	0.124081	0.131226	0.118905	0.10442	0.100314	0.103918	0.0958716	0.0963796
FBpp0083256	mira	26	0	0.0400149	0.178899	0.301816	0.229539	0.116809	0.0607005	0.0432354	0.0289862
FBpp0311866	Tapdelta	19	0.0802477	0.0826444	0.0805094	0.0840117	0.0920595	0.129345	0.13952	0.147277	0.164385
FBpp0307598	Tor	73	0.0959708	0.0944409	0.0888138	0.103626	0.109876	0.124645	0.124125	0.130139	0.128364
FBpp0302051	Vps28	5	0.0876504	0.10445	0.161679	0.122107	0.104663	0.103012	0.113507	0.117199	0.0857322
FBpp0087722	DCTN2-p50	43	0.119176	0.128873	0.14083	0.122345	0.10047	0.0980755	0.108359	0.0946333	0.0872384
FBpp0085344	Ttc7	29	0.0622386	0.0560784	0.0639358	0.0882988	0.114746	0.135295	0.140767	0.167832	0.170809
FBpp0303527	l(2)k14505	11	0.115952	0.125998	0.110107	0.11383	0.115126	0.109065	0.110241	0.107817	0.0918641
FBpp0301746	Xbp1	2	0.00292795	0.00329763	0.0161562	0.0437484	0.0911207	0.208752	0.214025	0.214899	0.205073
FBpp0077735	Nle	14	0.0774723	0.0754271	0.0688498	0.0741477	0.104036	0.136601	0.145782	0.162884	0.1548
FBpp0072162	Zfrp8	10	0.0766202	0.0775466	0.0827469	0.0958557	0.104296	0.137584	0.143737	0.140778	0.140836
FBpp0072143	ytr	9	0.0426589	0.041816	0.0520024	0.0828482	0.110765	0.153842	0.184032	0.166334	0.1657
FBpp0077581	RFeSP	12	0.102562	0.103902	0.101997	0.099828	0.117226	0.107575	0.114887	0.126451	0.125573
FBpp0312175	Coprox	21	0.110393	0.106545	0.105126	0.113798	0.109776	0.106622	0.117512	0.11645	0.113777
FBpp0077209	ND-PDSW	39	0.099283	0.109248	0.124436	0.112222	0.113658	0.109291	0.111639	0.116911	0.103311
FBpp0071871	l(2)k09913	20	0.110742	0.115596	0.119448	0.117629	0.114981	0.110922	0.104598	0.104826	0.10126
FBpp0311849	Rs1	32	0.00812655	0.0195923	0.0350447	0.0673236	0.105963	0.16294	0.200115	0.196084	0.204811
FBpp0078667	eIF3h	34	0.0988835	0.10241	0.10776	0.103817	0.109438	0.120904	0.121522	0.117346	0.117919
FBpp0087774	Vps25	1	0.0858147	0.102632	0.136481	0.0967824	0.0981066	0.105196	0.144247	0.112152	0.118589
FBpp0086068	l(2)k01209	19	0.0834344	0.0889602	0.0862411	0.104054	0.109245	0.135869	0.130294	0.135901	0.126001
FBpp0080052	Nnp-1	49	0.0218	0.0364749	0.0483757	0.0912677	0.114322	0.16493	0.174488	0.172565	0.175777
FBpp0086468	Vha36-1	36	0.124033	0.115151	0.110383	0.108301	0.104957	0.10821	0.115784	0.106385	0.106797
FBpp0297110	l(2)k05819	9	0.0626105	0.0478691	0.0417986	0.0652529	0.0885608	0.130019	0.163166	0.192212	0.208511
FBpp0111813	Gpo1	18	0.0794057	0.0742991	0.0809476	0.0918236	0.0860377	0.113021	0.13302	0.150741	0.190704
FBpp0080484	Cse1	63	0.134907	0.133822	0.121604	0.127158	0.121419	0.112807	0.0922279	0.0816209	0.0744325
FBpp0085529	ubl	6	0.0836375	0.0832142	0.0922537	0.109775	0.124057	0.138403	0.118795	0.131914	0.117951
FBpp0085958	lolal	10	0.0520553	0.0766149	0.0889706	0.0991771	0.111649	0.132593	0.156336	0.14444	0.138164
FBpp0307248	l(2)09851	17	0.0942221	0.104463	0.103318	0.103623	0.111742	0.123085	0.121057	0.121777	0.116713
FBpp0083121	dnk	5	0.185508	0.138427	0.126247	0.195772	0.141726	0.0745178	0.0536092	0.0461178	0.0380757
FBpp0072299	CG3760	20	0.0491514	0.068314	0.128303	0.112013	0.119477	0.12963	0.123023	0.121646	0.148442
FBpp0308385	CG3760	1	0.0463286	0.0669728	0.149271	0.109999	0.119637	0.114115	0.117252	0.117042	0.159382
FBpp0082803	CG10340	14	0.11385	0.104012	0.118336	0.0883297	0.0919714	0.106085	0.128381	0.121789	0.127247
FBpp0085198	CG1910	18	0.0101004	0.0183762	0.0317025	0.0916921	0.122275	0.18678	0.162275	0.166822	0.209976
FBpp0074331	Tsf1	93	0.0585056	0.0467035	0.0453656	0.0318142	0.164985	0.166844	0.171329	0.151894	0.162559
FBpp0081800	Sodh2	28	0.1097	0.124326	0.113733	0.121246	0.114254	0.107038	0.108247	0.108767	0.0926892
FBpp0089038	Pur-alpha	10	0.0958404	0.109242	0.125477	0.110483	0.114269	0.114971	0.112437	0.106034	0.111247
FBpp0087524	Pka-R2	20	0.119659	0.11722	0.108651	0.103329	0.108305	0.104783	0.109927	0.109419	0.118706
FBpp0076725	D19B	15	0.0234798	0.0484257	0.0550122	0.0865951	0.125207	0.166104	0.178847	0.153808	0.16252
FBpp0297108	Cht2	17	0.204536	0.102057	0.0806926	0.0668102	0.0588135	0.0849324	0.119609	0.138337	0.144213
FBpp0075750	Ak1	4	0.103218	0.115886	0.143689	0.112619	0.114588	0.0924132	0.112054	0.0980572	0.107475
FBpp0074288	Taf8	8	0.0591151	0.0877605	0.0986943	0.116857	0.123694	0.130253	0.146822	0.121456	0.115349
FBpp0087000	Sin3A	57	0.0461944	0.0562426	0.0547671	0.079442	0.110903	0.160284	0.157172	0.160666	0.174329
FBpp0087002	Sin3A	1	0.0481909	0.0635455	0.0891811	0.0769574	0.113543	0.121883	0.14037	0.1752	0.171128
FBpp0310135	Pp2C1	10	0.0726987	0.144887	0.104184	0.104793	0.1601	0.121056	0.100773	0.0906499	0.100858
FBpp0074729	Oat	14	2.28686e-09	0.0025112	7.34626e-06	0.000577047	0.0136084	0.1437	0.310713	0.250923	0.277959
FBpp0071028	Hira	23	0.151286	0.137732	0.122979	0.120795	0.117349	0.107452	0.0846905	0.0842311	0.0734847
FBpp0310842	Hel89B	39	0.0872101	0.0823889	0.0810184	0.091247	0.110989	0.143292	0.131284	0.13584	0.136731
FBpp0084248	Cad96Ca	1	1.79566e-06	0	0.00764585	0.00246511	0.00494145	0.058435	0.149582	0.322512	0.454417
FBpp0085273	Df31	15	0.0670542	0.0740993	0.238703	0.12432	0.0928004	0.102306	0.0886421	0.0839246	0.12815
FBpp0076724	D19A	19	0.00263245	0.00499676	0.00354274	0.0173885	0.06733	0.182289	0.223564	0.233349	0.264908
FBpp0078093	CycH	18	0.134958	0.11956	0.125124	0.121394	0.118923	0.111709	0.0951066	0.0899668	0.0832599
FBpp0070652	Cbp80	38	0.0862476	0.0935572	0.0996032	0.119138	0.117089	0.1331	0.120674	0.120273	0.110318
FBpp0082973	Cbp20	15	0.0854648	0.102094	0.120857	0.10468	0.115996	0.119115	0.116966	0.120952	0.113876
FBpp0075759	yps	43	0.0500572	0.0656855	0.0856157	0.0870434	0.082466	0.1398	0.137015	0.156448	0.195869
FBpp0085514	vimar	24	0.0803435	0.0946973	0.0994595	0.0988928	0.102155	0.119438	0.128666	0.140126	0.136222
FBpp0078499	rpk	11	0.191173	0.160205	0.156006	0.17068	0.100472	0.0753941	0.0570723	0.0541569	0.0348398
FBpp0298043	qkr58E-3	20	0.0419123	0.0433489	0.0461461	0.0689379	0.108226	0.156649	0.185274	0.170865	0.178641
FBpp0311193	qkr58E-2	33	0.0454268	0.0644044	0.068843	0.0827851	0.102828	0.145273	0.167428	0.158425	0.164587
FBpp0071754	qkr58E-1	30	0.0337933	0.0419427	0.0461455	0.0903627	0.120154	0.16701	0.180243	0.159237	0.161112
FBpp0303881	qkr54B	19	0.10191	0.12818	0.124231	0.132215	0.121954	0.115129	0.102897	0.0902333	0.0832518
FBpp0072470	mth	1	0.107247	0.0835115	0.112005	0.117541	0.100193	0.0977663	0.105762	0.122009	0.153966
FBpp0291254	melt	2	0	0.00516929	0.0216506	0.0822761	0.113866	0.171483	0.172324	0.194889	0.238342
FBpp0088628	CRMP	21	2.24781e-06	0.00268526	0.00168758	0.00371407	0.00930369	0.059203	0.176339	0.310028	0.437038
FBpp0072194	gek	41	0.0947106	0.0922817	0.0846302	0.0863738	0.0986018	0.133494	0.135873	0.136821	0.137214
FBpp0288546	fray	8	0.115016	0.108875	0.102122	0.111109	0.093387	0.102776	0.104318	0.126572	0.135825
FBpp0081044	dtr	1	0.0284988	0.0467184	0.0550462	0.0979249	0.138617	0.168414	0.14729	0.157984	0.159506
FBpp0312404	caps	4	0.00908856	0.0155247	0	0.0127832	0.0262914	0.113537	0.213748	0.304214	0.304813
FBpp0303076	bon	32	0.0659869	0.0674657	0.0684401	0.100461	0.130777	0.162793	0.148108	0.135225	0.120743
FBpp0076185	aay	10	0.0614839	0.0981199	0.132485	0.202234	0.208732	0.0882055	0.0698256	0.0686405	0.0702742
FBpp0305327	a6	2	0.0578799	0.434349	0.0334772	0.0321248	0.0554751	0.0830737	0.095297	0.108301	0.100023
FBpp0087583	Uba1	137	0.118754	0.11498	0.111818	0.11488	0.118042	0.120774	0.10606	0.0994029	0.0952873
FBpp0087094	SmD3	6	0.0671814	0.0791493	0.0843371	0.0870403	0.124539	0.141029	0.139121	0.130962	0.14664
FBpp0070208	AMPKalpha	10	0.124222	0.123368	0.103566	0.105822	0.0970932	0.0932285	0.105373	0.121821	0.125506
FBpp0072094	RpL39	8	0.0879333	0.0930804	0.101744	0.104983	0.101136	0.122358	0.127992	0.115203	0.145571
FBpp0087959	rnh1	14	0.13865	0.140447	0.139093	0.11196	0.115868	0.100737	0.0923594	0.0839519	0.0769336
FBpp0086124	RhoGEF2	60	0.0878663	0.0904935	0.0892817	0.0983554	0.112193	0.137991	0.129517	0.126363	0.127939
FBpp0075382	Prosbeta2	62	0.110074	0.114092	0.110099	0.110019	0.115768	0.120892	0.114414	0.101709	0.102933
FBpp0089041	Prosalpha7	50	0.108934	0.11315	0.128721	0.113786	0.113063	0.113843	0.107859	0.0989189	0.101725
FBpp0087566	Orc6	13	0.163742	0.162721	0.145937	0.137272	0.141415	0.108062	0.0661364	0.0430496	0.0316649
FBpp0072330	Orc4	11	0.154625	0.128517	0.126718	0.15019	0.146248	0.122319	0.0651672	0.0655293	0.0406875
FBpp0083354	EloB	12	0.101747	0.119194	0.141321	0.118906	0.0983506	0.100029	0.130502	0.104448	0.0855008
FBpp0088303	eIF4G1	2	0.0207921	0.117507	0.115869	0.105425	0.107614	0.116793	0.150241	0.146849	0.118909
FBpp0111817	eIF4G1	146	0.0995087	0.113222	0.111711	0.108994	0.108041	0.114828	0.115399	0.116413	0.111883
FBpp0298278	Mnt	6	0.0377739	0.0551322	0.0400199	0.0288618	0.0721834	0.168475	0.195507	0.212577	0.18947
FBpp0298280	Parg	22	0.107093	0.119431	0.117421	0.12005	0.116466	0.114481	0.105782	0.101326	0.0979507
FBpp0081031	Dap160	45	0.0806952	0.0875748	0.0829525	0.0980538	0.102887	0.124254	0.137442	0.139105	0.147037
FBpp0074766	Chd3	14	0.172268	0.161016	0.154359	0.169494	0.159643	0.0844621	0.046375	0.0321357	0.020248
FBpp0304785	B4	15	0.148904	0.186888	0.162853	0.140089	0.111552	0.0769249	0.0657632	0.0559584	0.0510674
FBpp0086479	fus	13	0.0321779	0.0297389	0.0305425	0.0478757	0.0869123	0.179111	0.190268	0.210355	0.193019
FBpp0292404	Rbcn-3A	68	0.10173	0.0930952	0.0957104	0.0973927	0.0952813	0.112424	0.120915	0.132611	0.15084
FBpp0072050	Taldo	37	0.106817	0.10697	0.115723	0.102122	0.111425	0.11879	0.118662	0.109626	0.109866
FBpp0311236	teq	16	0.0916202	0.102996	0.0776179	0.0870568	0.082367	0.106232	0.126828	0.160114	0.165169
FBpp0071145	Es2	14	0.0720698	0.125769	0.0942907	0.094959	0.112841	0.126532	0.134501	0.122188	0.116848
FBpp0070366	D2hgdh	17	0.125638	0.120563	0.119858	0.124427	0.106772	0.0996551	0.100458	0.0953975	0.107232
FBpp0070304	Ocrl	18	0.0855157	0.0860162	0.0799173	0.0882832	0.101016	0.134721	0.138391	0.145082	0.141058
FBpp0070302	mip130	33	0.0299688	0.0501892	0.058452	0.0873371	0.123314	0.161616	0.159671	0.15715	0.172302
FBpp0070303	Rbcn-3B	35	0.0998197	0.0911628	0.0898084	0.10118	0.102918	0.115693	0.116512	0.134507	0.148398
FBpp0304832	Edem1	17	0.0774985	0.0788253	0.0804679	0.0868184	0.10898	0.139427	0.141735	0.137292	0.148957
FBpp0070336	eIF2Bepsilon	25	0.108694	0.103127	0.0950444	0.107608	0.108768	0.123134	0.118929	0.119112	0.115584
FBpp0070297	CG14803	10	0.132918	0.160505	0.16582	0.141657	0.12855	0.096856	0.069088	0.0582688	0.0463367
FBpp0070299	CG14805	18	0.0764629	0.0945112	0.08206	0.0857364	0.101919	0.134675	0.136671	0.149904	0.138061
FBpp0070353	Gcna	16	0.279279	0.1969	0.149014	0.127987	0.126721	0.0638136	0.0252625	0.0205916	0.0104314
FBpp0070351	Pex5	9	0.105608	0.106577	0.123073	0.0985291	0.0946507	0.0941719	0.105543	0.131245	0.140602
FBpp0070350	Pgam5	31	0.120924	0.124736	0.115035	0.12789	0.110296	0.0971992	0.100962	0.107233	0.0957247
FBpp0308673	Pgam5	1	0.116178	0.122413	0.118553	0.134732	0.107564	0.0981914	0.101769	0.10474	0.0958609
FBpp0070346	trr	44	0.0440761	0.0651438	0.0654833	0.0895576	0.121546	0.154919	0.15673	0.148333	0.154211
FBpp0070301	mRpL16	28	0.105585	0.108266	0.109322	0.108465	0.113104	0.110291	0.118655	0.118942	0.107371
FBpp0070335	CG3857	3	0.0947523	0.0920679	0.103201	0.108028	0.111778	0.131197	0.119789	0.126178	0.113008
FBpp0070308	CG3587	20	0.10362	0.105083	0.0999237	0.110172	0.116877	0.118499	0.120964	0.112744	0.112117
FBpp0070306	CG11596	21	0.104209	0.108844	0.120449	0.121071	0.118966	0.1263	0.105409	0.101406	0.0933473
FBpp0305178	CG2865	2	0.0818101	0.108236	0.0522904	0.140675	0.179111	0.137408	0.0835901	0.106066	0.110813
FBpp0070382	CG3071	33	0.0638945	0.0755143	0.0653699	0.0828643	0.106173	0.143982	0.147275	0.163308	0.151619
FBpp0070396	CG2924	19	0.100032	0.169128	0.177153	0.16634	0.118953	0.0889932	0.0716844	0.0590736	0.0486443
FBpp0070395	Grp170	81	0.0898788	0.0939878	0.0901311	0.0949311	0.111136	0.128873	0.132799	0.126529	0.131734
FBpp0300642	CG32809	2	0.0412155	0.0410625	0.0553108	0.0670742	0.0614596	0.0615431	0.13626	0.212978	0.323096
FBpp0070078	CG3156	7	0.0992902	0.0998578	0.0968997	0.109021	0.104922	0.105593	0.110932	0.12883	0.144655
FBpp0070087	CG17896	18	0.134118	0.124464	0.115745	0.110077	0.108677	0.104959	0.109886	0.0988699	0.0932048
FBpp0302638	CG3630	3	0.149819	0.117314	0.131529	0.1088	0.109328	0.0853303	0.109233	0.097195	0.0914518
FBpp0070409	Nmd3	13	0.0904832	0.0800056	0.090799	0.107895	0.103818	0.140532	0.129781	0.139719	0.116967
FBpp0070333	PIG-K	8	0.12487	0.106618	0.117836	0.108184	0.11002	0.112277	0.104657	0.121491	0.0940472
FBpp0070377	Mct1	3	0.0649263	0.0508252	0.0475117	0.0398176	0.0577398	0.146895	0.187646	0.186482	0.218156
FBpp0303100	Ac78C	4	0.0102431	0.128594	0.357444	0.321003	0.0968363	0.0155234	0.00535272	0.0302229	0.0347815
FBpp0076692	zpg	4	0.219083	0.168677	0.158119	0.123951	0.0760235	0.0635705	0.0657572	0.0777906	0.0470285
FBpp0099977	waw	21	0.125218	0.123742	0.122333	0.120969	0.103744	0.102046	0.104836	0.100469	0.0966431
FBpp0080280	vig	42	0.0135026	0.0251237	0.0230917	0.0489321	0.0885861	0.152946	0.195999	0.210299	0.24152
FBpp0076483	syd	26	0.000745481	0.00407164	0.0146475	0.0430336	0.0768591	0.151543	0.191012	0.232325	0.285763
FBpp0087227	san	14	0.123851	0.127548	0.124053	0.113775	0.103918	0.108278	0.103531	0.0977173	0.0973277
FBpp0110338	sns	11	9.8512e-07	0.00196834	0.00272645	0.0212728	0.0939949	0.286133	0.245259	0.174798	0.173846
FBpp0311644	sip1	24	0.079328	0.0881806	0.0910287	0.112991	0.122538	0.141023	0.123218	0.119239	0.122454
FBpp0086076	robl	3	0.0957473	0.117436	0.132611	0.0553525	0.129737	0.110896	0.145937	0.117867	0.0944165
FBpp0293344	IKKbeta	13	0.0679718	0.0848839	0.0776779	0.0929986	0.113443	0.150478	0.139953	0.139401	0.133193
FBpp0079769	aurB	18	0.118413	0.12872	0.138515	0.179464	0.187276	0.112828	0.0668124	0.0385488	0.0294232
FBpp0080826	Hs2st	1	0.0693554	0.0719033	0.0577784	0.0953909	0.112822	0.137366	0.157116	0.139594	0.158674
FBpp0309939	gbb	11	4.11897e-06	0	0.0140787	0.0654683	0.146379	0.233211	0.204457	0.165513	0.17089
FBpp0076350	foi	2	0.111013	0.0999195	0.0916098	0.108669	0.12555	0.106778	0.103635	0.120585	0.13224
FBpp0074215	Fim	61	0.0891262	0.0851418	0.0828462	0.0868279	0.0929142	0.127851	0.144947	0.144141	0.146205
FBpp0307787	dnt	4	0.0571811	0.0872663	0.122854	0.187265	0.125722	0.110224	0.102039	0.117161	0.0902888
FBpp0079677	chico	23	0.0279217	0.0816893	0.0788162	0.0999331	0.118472	0.14878	0.145357	0.146688	0.152342
FBpp0304134	bbx	1	0.170027	0.101223	0.0462245	0.0315264	0.0739666	0.128245	0.156543	0.125198	0.167046
FBpp0084721	WASp	8	0.0617718	0.0727546	0.0717961	0.0788795	0.108315	0.14721	0.152523	0.142919	0.163831
FBpp0072539	trio	53	0.0424821	0.0671343	0.0794841	0.0951294	0.10985	0.147696	0.147217	0.156506	0.154501
FBpp0079471	Srp54	28	0.0580566	0.0698946	0.0754383	0.0982571	0.110552	0.148732	0.153825	0.139875	0.14537
FBpp0085097	Sox100B	1	0.00456923	0.00436028	0	0.0124799	0.0505044	0.201951	0.254025	0.225273	0.246837
FBpp0081141	Sodh1	6	2.3597e-06	1.90034e-05	0.000147708	0.0238587	0.12668	0.197793	0.207859	0.196533	0.247107
FBpp0080015	Sirt1	17	0.0811301	0.109507	0.102865	0.137214	0.134427	0.134739	0.111936	0.0998763	0.0883046
FBpp0099762	Spn43Ab	17	0.12164	0.117221	0.103969	0.081855	0.111934	0.128803	0.131752	0.107594	0.095232
FBpp0088112	Spn43Aa	15	0	2.93248e-09	0.00348366	0	0.00640597	0.088299	0.206417	0.323338	0.372056
FBpp0077645	Plap	50	0.121071	0.119548	0.114007	0.123472	0.116903	0.113767	0.102699	0.0966069	0.0919258
FBpp0309073	Picot	3	0.14468	0.132185	0.110327	0.117222	0.0998472	0.0867752	0.104193	0.0864136	0.118356
FBpp0292909	Npc1a	13	0.0788761	0.0769543	0.0701221	0.0791142	0.100975	0.11427	0.137754	0.155668	0.186265
FBpp0297666	NK7.1	3	6.25071e-10	0.00697933	2.36049e-05	0.0123092	0.0387057	0.153698	0.20645	0.237253	0.344581
FBpp0306434	Mkk4	12	0.0635474	0.0725416	0.0852162	0.0934727	0.11529	0.133582	0.14272	0.142383	0.151247
FBpp0083099	Mekk1	25	0.0792332	0.0831799	0.0800613	0.0855341	0.0914425	0.107715	0.147532	0.160024	0.165278
FBpp0081639	MED6	6	0.088123	0.113067	0.115935	0.109676	0.114788	0.123051	0.124942	0.108623	0.101796
FBpp0077790	Stip1	111	0.107512	0.108061	0.110524	0.128244	0.113361	0.120718	0.113316	0.102579	0.0956869
FBpp0070227	MTPAP	14	0.106475	0.0953866	0.0911708	0.104718	0.105797	0.107782	0.109826	0.133267	0.145577
FBpp0070202	Naa30A	10	0.0886475	0.0978759	0.0921277	0.0978947	0.102719	0.128303	0.128979	0.135412	0.128042
FBpp0070205	CG11417	37	0.0398978	0.0680363	0.0697486	0.100774	0.11485	0.150325	0.152954	0.149399	0.154015
FBpp0070226	CG12773	5	0.0778778	0.096134	0.108964	0.114056	0.1334	0.103454	0.115421	0.123617	0.127076
FBpp0081029	E2f2	17	0.0347486	0.0237033	0.0329536	0.0737059	0.122744	0.186887	0.177876	0.171764	0.175617
FBpp0082996	Dlc90F	6	0.0757005	0.102224	0.147185	0.125394	0.125362	0.101779	0.115407	0.117394	0.089555
FBpp0312506	Bin1	10	0.0420446	0.0474625	0.0651469	0.0872508	0.114886	0.151732	0.142021	0.1897	0.159756
FBpp0311988	Sec13	19	0.118171	0.101345	0.0927377	0.109853	0.0942781	0.103313	0.115175	0.148915	0.116211
FBpp0072673	dlt	27	0.0861393	0.108415	0.115154	0.124571	0.120382	0.121657	0.110558	0.106469	0.106653
FBpp0076546	Neos	14	0.0970274	0.112225	0.115148	0.100552	0.103595	0.122137	0.121066	0.114364	0.113886
FBpp0082285	flfl	32	0.0502345	0.0732851	0.0787768	0.105811	0.13025	0.153654	0.141048	0.137133	0.129807
FBpp0290603	mEFTu1	65	0.113494	0.104331	0.1065	0.107513	0.107547	0.115889	0.113744	0.116168	0.114813
FBpp0083673	Dph5	13	0.122007	0.122638	0.139956	0.119938	0.105297	0.108378	0.102047	0.0891786	0.090561
FBpp0296965	fws	17	0.10353	0.117706	0.103655	0.089512	0.0986597	0.11613	0.118578	0.123626	0.128604
FBpp0089163	Cpsf160	30	0.0807074	0.100154	0.0906657	0.112309	0.122686	0.12623	0.117383	0.125637	0.124227
FBpp0088159	Slip1	14	0.0489767	0.0849851	0.0918248	0.117116	0.129024	0.143804	0.136961	0.128578	0.118731
FBpp0289147	RpL10	96	0.100839	0.0977905	0.105774	0.103613	0.106869	0.12016	0.115314	0.119675	0.129966
FBpp0304634	PRL-1	8	0.0547201	0.0683396	0.0573665	0.0705343	0.0966199	0.137866	0.164458	0.173907	0.176189
FBpp0086484	Flo1	1	0.0256338	0	0.0384185	0.0416212	0.0851353	0.0479676	0.138416	0.274471	0.348337
FBpp0086485	Flo1	30	0.0197117	0.0260902	0.029669	0.0429385	0.0553006	0.0953012	0.179877	0.242706	0.308406
FBpp0304166	Dbp80	33	0.107338	0.119167	0.107933	0.126067	0.112544	0.109065	0.107133	0.116353	0.0943995
FBpp0072420	DIP2	46	0.0482977	0.0665431	0.0650175	0.0950411	0.11872	0.132025	0.136816	0.164904	0.172636
FBpp0077065	DIP1	8	0.0689888	0.0793058	0.087442	0.0993369	0.109831	0.131107	0.139144	0.138753	0.146091
FBpp0088182	Crk	23	0.10602	0.112907	0.121372	0.115133	0.11044	0.111045	0.113287	0.105077	0.104717
FBpp0311294	Crk	2	0.135148	0.129087	0.118826	0.115226	0.103798	0.1086	0.0971718	0.0916091	0.100534
FBpp0074599	Clc	11	0.0546165	0.0661614	0.0986966	0.116782	0.115102	0.129208	0.146712	0.137433	0.135289
FBpp0081592	AP-1mu	26	0.106996	0.117754	0.122167	0.112698	0.1049	0.111972	0.107619	0.107444	0.10845
FBpp0303451	stan	29	0	9.785e-06	0.00775039	0.00739278	0.0552722	0.228725	0.236225	0.227457	0.237168
FBpp0084824	Pcd	3	0.0885719	0.0943203	0.101476	0.111123	0.135137	0.113012	0.132688	0.121747	0.101924
FBpp0080111	p38b	17	0.109283	0.102064	0.110704	0.108017	0.108549	0.112071	0.11358	0.117787	0.117944
FBpp0077839	kin17	24	0.0485303	0.078721	0.0846408	0.10059	0.131732	0.152426	0.154637	0.128853	0.119871
FBpp0074650	Kap-alpha1	13	0.0617054	0.0910492	0.0912413	0.10439	0.10609	0.138492	0.133837	0.135459	0.137736
FBpp0081253	Taf7	16	0.0447211	0.0783449	0.0785138	0.0934511	0.13008	0.149677	0.154032	0.139236	0.131944
FBpp0312542	agt	2	0.253263	0.227681	0.253945	0.107679	0.0592134	0.0274723	0.0345486	0.0206198	0.0155786
FBpp0310349	Ts	25	0.138619	0.123709	0.144228	0.124629	0.114294	0.107838	0.0937318	0.0829829	0.069969
FBpp0076709	Tnpo	64	0.120566	0.130414	0.141762	0.135501	0.115613	0.096121	0.0869493	0.0922102	0.0808642
FBpp0072385	NitFhit	18	0.107106	0.118138	0.111265	0.117846	0.109634	0.110536	0.110592	0.108307	0.106575
FBpp0304733	NTPase	24	0.0281583	0.0452376	0.0602905	0.0914467	0.125639	0.148969	0.163752	0.163607	0.172898
FBpp0087350	Mat1	6	0.0951473	0.112107	0.110786	0.0991026	0.136709	0.129522	0.116981	0.100421	0.0992238
FBpp0081736	Irp-1B	58	0.119176	0.116619	0.107016	0.11121	0.11066	0.10835	0.105664	0.107864	0.11344
FBpp0083720	Irp-1A	31	0.104525	0.0994868	0.0970372	0.107529	0.107457	0.118452	0.116722	0.117891	0.130899
FBpp0310353	GluClalpha	2	0.00291314	0.00263556	0.00719419	0.0211472	0.0547661	0.122742	0.185943	0.234407	0.368252
FBpp0070475	CG2701	12	0.11086	0.123663	0.121172	0.12484	0.121152	0.110144	0.0972912	0.0978499	0.0930273
FBpp0070471	Syx4	2	0.0269395	0.0364705	0.0963226	0.0369332	0.0786126	0.129588	0.145925	0.210135	0.239074
FBpp0099909	CG4293	8	0.0581408	0.0823241	0.0792362	0.112043	0.116083	0.104565	0.124619	0.178724	0.144265
FBpp0304570	Rilpl	5	0.024093	0.0238602	0.0312817	0.0694692	0.132795	0.144626	0.17676	0.176643	0.220472
FBpp0070224	CG3719	4	0.100043	0.110761	0.107075	0.100581	0.106047	0.116034	0.125797	0.118989	0.114673
FBpp0308821	ssx	12	0.021394	0.0386328	0.0580568	0.0864353	0.118165	0.161725	0.18432	0.162323	0.168949
FBpp0070066	CG3777	8	0.0118945	0.0210291	0.0189661	0.036844	0.0882438	0.139558	0.139305	0.185576	0.358583
FBpp0070459	CG2694	11	0.164844	0.149121	0.12917	0.1161	0.105327	0.100405	0.0800653	0.0739739	0.0809931
FBpp0311759	Spg7	40	0.112438	0.113547	0.105249	0.117568	0.115667	0.112148	0.111211	0.106982	0.10519
FBpp0311753	CG2662	10	0.0715895	0.0768954	0.0768127	0.104857	0.13064	0.145942	0.136831	0.12894	0.127492
FBpp0070478	Ugalt	1	0.0520056	0.0806302	0.0664384	0.0639238	0.0608157	0.0801102	0.129772	0.23367	0.232634
FBpp0271784	Ugalt	2	0.0968528	0.113184	0.0838315	0.0967907	0.0809488	0.087429	0.124797	0.180084	0.136083
FBpp0070457	eIF2Bbeta	10	0.112057	0.108155	0.107626	0.120806	0.115229	0.118251	0.117854	0.115622	0.0844007
FBpp0070476	CG2685	9	0.0231706	0.0565504	0.0653287	0.0933504	0.119125	0.162279	0.164468	0.153139	0.162589
FBpp0077328	Bem46	3	0.0813462	0.0851288	0.0698654	0.130825	0.120897	0.0938328	0.120978	0.140916	0.156211
FBpp0088053	az2	5	0.106727	0.106921	0.0917337	0.104418	0.120866	0.149829	0.119948	0.100404	0.0991538
FBpp0071688	ari-2	7	0.121975	0.126131	0.119728	0.0900497	0.0969941	0.134966	0.123147	0.0959938	0.0910158
FBpp0309941	Cpes	6	0.167581	0.146558	0.135629	0.134186	0.0900821	0.066274	0.0705877	0.0918408	0.0972605
FBpp0309955	CG4882	19	0.105246	0.101089	0.101858	0.103682	0.115906	0.118566	0.123696	0.118121	0.111836
FBpp0072135	Mtpbeta	57	0.121091	0.116234	0.111483	0.114037	0.116029	0.111321	0.104825	0.0958122	0.109168
FBpp0075933	SuUR	23	0.0317257	0.0785297	0.0905313	0.101524	0.10982	0.145789	0.148885	0.143714	0.149482
FBpp0304031	Ip259	14	0.0105429	0.0165912	0.0303884	0.0591598	0.106025	0.177835	0.210046	0.194179	0.195233
FBpp0087266	Fpps	16	0.0880408	0.0986694	0.108736	0.115973	0.114297	0.121376	0.130896	0.120248	0.101765
FBpp0070249	rush	9	0.0895859	0.0891662	0.0760798	0.0822163	0.092521	0.124988	0.146184	0.145682	0.153578
FBpp0289978	Alms1a	14	0.0666929	0.133084	0.135185	0.142037	0.189053	0.132208	0.0868008	0.0599325	0.0550078
FBpp0308662	inc	4	0.111684	0.123755	0.124218	0.0764916	0.0995167	0.124544	0.126051	0.118045	0.095695
FBpp0305335	CycT	20	0.0467697	0.07206	0.0952272	0.110463	0.12018	0.144347	0.147058	0.137938	0.125958
FBpp0088835	CREG	5	0.0285761	0.0367643	0.055657	0.0696341	0.11983	0.156085	0.173469	0.170135	0.189849
FBpp0308293	Bub3	41	0.113825	0.123273	0.123407	0.135875	0.136708	0.117418	0.0926608	0.0850137	0.0718206
FBpp0073572	Bap60	35	0.057553	0.0721036	0.0816134	0.0972286	0.119536	0.145034	0.152655	0.138736	0.135539
FBpp0087900	slv	1	0.0793706	0.0763507	0.0935789	0.0974944	0.113653	0.116226	0.115924	0.152908	0.154494
FBpp0086329	fidipidine	13	0.105937	0.111298	0.113783	0.113064	0.109827	0.113775	0.110975	0.109129	0.112212
FBpp0072535	bab2	11	5.54576e-07	6.52389e-06	0.00471389	0.0362062	0.122361	0.234528	0.210213	0.194527	0.197444
FBpp0312199	unc-119	3	0.0739461	0.143155	0.212687	0.125786	0.111168	0.098906	0.0907315	0.0728861	0.0707341
FBpp0082897	SF1	20	0.0293112	0.0466691	0.0591853	0.114567	0.120045	0.154994	0.152187	0.162018	0.161024
FBpp0083913	Pli	16	0.0356785	0.0418767	0.0458041	0.0779784	0.125617	0.165568	0.165053	0.172371	0.170055
FBpp0075104	eIF3e	61	0.104556	0.102805	0.112683	0.10578	0.114117	0.114455	0.118598	0.114408	0.112599
FBpp0072428	Gk1	9	0.129092	0.144122	0.126821	0.12561	0.104964	0.0911855	0.0961678	0.0961033	0.0859348
FBpp0309814	Faf2	22	0.0808419	0.0989434	0.112458	0.102622	0.131164	0.109342	0.11752	0.126492	0.120617
FBpp0070658	Torsin	28	0.109573	0.117222	0.116421	0.111125	0.120274	0.125361	0.105434	0.0986582	0.0959319
FBpp0070325	CG4281	13	0.0650722	0.117865	0.133532	0.132882	0.126128	0.125838	0.106717	0.0946127	0.0973535
FBpp0070314	CG4194	6	0	2.75916e-05	0.00963398	0.0356333	0.109218	0.185153	0.227588	0.245219	0.187528
FBpp0070321	CG4199	36	0.132938	0.125643	0.113785	0.117921	0.111596	0.104032	0.100998	0.101588	0.0914979
FBpp0070317	CG4045	14	0.0842497	0.0903856	0.0926658	0.0991272	0.107785	0.125157	0.128207	0.138321	0.134102
FBpp0070316	Rtca	2	0.104583	0.102322	0.0683702	0.116645	0.127653	0.141864	0.118309	0.115894	0.104359
FBpp0308520	spdi	40	0.0977877	0.106678	0.104264	0.101067	0.11778	0.125895	0.116613	0.115598	0.114318
FBpp0070116	CG13367	4	0.0558055	0.0593587	0.06226	0.0816459	0.0995965	0.152813	0.157688	0.162743	0.168089
FBpp0070146	Hmt4-20	17	0.0562266	0.0764694	0.0779397	0.109609	0.148642	0.159711	0.137613	0.11367	0.120119
FBpp0070110	CG13369	8	0.106955	0.10793	0.105957	0.0860192	0.109434	0.114472	0.122466	0.120499	0.126268
FBpp0292356	DAAM	37	0.0825291	0.106853	0.112946	0.0906605	0.0829698	0.100967	0.10183	0.148424	0.172821
FBpp0290280	CG3588	4	7.01101e-09	0	0.00456043	0.00302936	0.0412098	0.0539939	0.165653	0.343984	0.387569
FBpp0085296	CycK	8	0.0884477	0.102996	0.106355	0.110612	0.0981631	0.127723	0.12434	0.133713	0.107649
FBpp0072500	CkIIalpha-i3	1	0.049977	0.0570835	0.0410993	0.0276365	0.046486	0.191065	0.18407	0.172993	0.22959
FBpp0080395	CaBP1	33	0.073941	0.0728246	0.0770235	0.0883458	0.11185	0.143506	0.144082	0.1366	0.151827
FBpp0271738	CG3558	1	0.0448562	0.0285749	0.0523938	0.0807405	0.0937725	0.114766	0.186334	0.187932	0.21063
FBpp0088881	scf	15	0.0166112	0.0241827	0.0401424	0.0682766	0.0932816	0.151675	0.188594	0.191129	0.226107
FBpp0086926	Lfg	2	0.000522179	0.00268491	0.0037591	0.000901575	0.00906302	0.0644255	0.169758	0.336363	0.412522
FBpp0079088	santa-maria	5	0	0.0121463	5.50491e-06	0.00127637	0.0157069	0.111588	0.208052	0.269332	0.381894
FBpp0079495	CG5885	24	0.0736345	0.0741352	0.0771096	0.0781674	0.0850681	0.121925	0.143626	0.164165	0.18217
FBpp0297551	Srpk79D	2	0.0324933	0.0513784	0.0400018	0.0339587	0.0339573	0.0560894	0.168302	0.223924	0.359896
FBpp0312183	CG13920	2	7.30384e-10	6.65801e-07	7.55247e-06	0.00183215	0.0129789	0.0958361	0.201779	0.338428	0.349138
FBpp0086115	Bap55	33	0.074934	0.0840999	0.097179	0.0982436	0.120725	0.133309	0.130488	0.132707	0.128315
FBpp0085626	Ate1	4	0.0986401	0.108998	0.103016	0.110591	0.118071	0.127567	0.117162	0.104896	0.111059
FBpp0307617	Ate1	10	0.100504	0.113688	0.104861	0.112288	0.110551	0.124364	0.117083	0.107527	0.109136
FBpp0080048	beta'COP	66	0.101916	0.0979303	0.0897865	0.100286	0.100283	0.117857	0.122745	0.140237	0.128959
FBpp0072693	alphaCOP	108	0.10133	0.0959426	0.0944248	0.101833	0.102725	0.11181	0.121818	0.140066	0.13005
FBpp0088306	unc-13	7	0.14219	0.290985	0.210766	0.0963599	0.0592108	0.0366975	0.0441345	0.0580034	0.0616537
FBpp0070649	pon	11	4.34806e-06	0.00385763	0.0208647	0.211653	0.368227	0.22132	0.097329	0.0464774	0.0302674
FBpp0300616	PlexB	36	0.0419588	0.0546424	0.0605889	0.0888598	0.125138	0.172669	0.151705	0.155584	0.148854
FBpp0088287	PlexA	63	0.0840125	0.0912448	0.090852	0.112569	0.119232	0.129785	0.120622	0.126545	0.125137
FBpp0311457	mtm	17	0.0787039	0.0673119	0.0646759	0.0786446	0.0983435	0.144994	0.147986	0.162766	0.156574
FBpp0074060	mbt	19	0.0693898	0.115635	0.132303	0.130056	0.124185	0.122626	0.109151	0.0995921	0.0970631
FBpp0302927	homer	18	0.0616121	0.086888	0.103207	0.103795	0.117081	0.131474	0.134427	0.132073	0.129443
FBpp0083769	Cdc16	30	0.142414	0.139766	0.135861	0.135241	0.124892	0.100582	0.0782937	0.0737611	0.0691884
FBpp0088569	TBPH	1	0.0146441	0.0252159	0.052658	0.0761038	0.137244	0.196098	0.163474	0.166246	0.168316
FBpp0088570	TBPH	13	0.0173084	0.0266419	0.0291107	0.0600088	0.122588	0.18408	0.173001	0.194193	0.193068
FBpp0082004	Sbf	40	0.108909	0.0962128	0.0964811	0.0997439	0.102904	0.118323	0.112922	0.127327	0.137176
FBpp0111830	Rad9	4	0.106866	0.093165	0.0858365	0.0583932	0.134593	0.143209	0.132886	0.124304	0.120747
FBpp0082433	Rad17	17	0.141095	0.140723	0.129295	0.12171	0.116267	0.108467	0.0890446	0.0798994	0.0734982
FBpp0073975	Paf-AHalpha	16	0.0960928	0.100281	0.125197	0.122031	0.111203	0.118659	0.118229	0.105747	0.10256
FBpp0076936	Mgstl	11	0.1053	0.103038	0.0670517	0.141497	0.129052	0.114698	0.125032	0.105038	0.109294
FBpp0070913	Mcm6	62	0.129855	0.114314	0.110366	0.133062	0.125019	0.125789	0.0984554	0.0888806	0.0742589
FBpp0078414	HDAC3	7	0.0922275	0.109311	0.128137	0.119109	0.116962	0.118334	0.103907	0.112614	0.0993997
FBpp0086186	IntS8	15	0.105421	0.0989427	0.0965714	0.112882	0.113866	0.121298	0.105547	0.12352	0.121951
FBpp0086223	Fen1	21	0.119329	0.113826	0.102037	0.118277	0.123404	0.123902	0.11125	0.0982213	0.0897535
FBpp0111833	RhoGAP1A	1	0.0999902	0.197275	0.140737	0.114849	0.0864944	0.0931319	0.0758553	0.0943953	0.0972712
FBpp0309061	RhoGAP1A	48	0.0632846	0.106202	0.105454	0.111357	0.110444	0.123619	0.12476	0.126711	0.128169
FBpp0309795	ND-B14.5A	9	0.0713363	0.0985851	0.0811734	0.131701	0.106775	0.107793	0.116677	0.142557	0.143402
FBpp0310013	Crag	31	0.0731202	0.105246	0.116565	0.124192	0.11795	0.117299	0.115322	0.115583	0.114723
FBpp0297442	Cortactin	26	0.0236144	0.0411871	0.0592595	0.153252	0.117149	0.154659	0.158037	0.139185	0.153657
FBpp0293217	CalpB	23	0.0723695	0.0900872	0.097639	0.113688	0.110595	0.122704	0.13429	0.132062	0.126565
FBpp0075533	Meics	3	0.0230334	0.0505832	0.0578581	0.0819349	0.114808	0.170592	0.169717	0.170398	0.161074
FBpp0071732	wrapper	4	7.95067e-10	0.000897444	1.32625e-05	0.00044583	0.02275	0.135631	0.221534	0.268067	0.350661
FBpp0088368	Inos	54	0.140415	0.133653	0.128317	0.124418	0.135426	0.120763	0.0893905	0.071365	0.0562528
FBpp0088153	Eph	13	0.0582704	0.0863168	0.0970535	0.11416	0.12464	0.133638	0.126512	0.133361	0.126048
FBpp0070891	Top3beta	36	0.0926104	0.0951462	0.0923212	0.098727	0.112424	0.131734	0.129129	0.123539	0.12437
FBpp0083406	Rlip	10	0.109832	0.107265	0.108443	0.107643	0.1093	0.113029	0.110988	0.113689	0.11981
FBpp0110273	Mhcl	3	2.90542e-08	0	5.57556e-05	4.51911e-05	0.0169821	0.112134	0.261684	0.292656	0.316443
FBpp0110274	Mhcl	66	0.0789683	0.0744022	0.0732569	0.07333	0.0882071	0.121182	0.14466	0.16761	0.178383
FBpp0070849	Mipp2	10	0.0433753	0.0681582	0.0713201	0.0866787	0.113139	0.138554	0.140895	0.156727	0.181153
FBpp0311799	Mipp1	15	1.65531e-06	0	0.00842034	0.0555631	0.107808	0.165616	0.189719	0.232572	0.2403
FBpp0290642	KP78b	1	0.10604	0.114272	0.124544	0.129668	0.115649	0.111404	0.0837054	0.0859086	0.128809
FBpp0290641	KP78a	17	0	0.0175133	0.0674389	0.171759	0.212715	0.200108	0.144192	0.101659	0.0846152
FBpp0073962	UBL3	6	0.0855556	0.0645766	0.0679798	0.0940265	0.0950454	0.114517	0.151953	0.156637	0.169708
FBpp0078268	Gasp	4	2.45877e-06	1.46095e-05	0.0074736	0.0158925	0.0569308	0.0585422	0.153015	0.295129	0.413
FBpp0070637	Nsun2	77	0.0899854	0.0894476	0.0866397	0.100831	0.112002	0.133026	0.132922	0.127969	0.127178
FBpp0070636	Tip60	5	0.0581403	0.0857669	0.0657702	0.105428	0.134006	0.15434	0.138623	0.13917	0.118756
FBpp0311757	tyf	43	0.128363	0.112637	0.0997453	0.106564	0.0958494	0.114612	0.105862	0.119953	0.116415
FBpp0310070	cib	7	0.062835	0.0791588	0.331359	0.113221	0.0522515	0.0838312	0.0787697	0.0785388	0.120035
FBpp0305385	dgt4	11	0.133082	0.166588	0.204429	0.156328	0.124442	0.0818128	0.0609395	0.0444167	0.0279617
FBpp0308381	Adar	17	0.0173316	0.0206505	0.019602	0.0536911	0.108056	0.153555	0.187812	0.203109	0.236192
FBpp0070348	CG14818	1	0.0214826	0.0397691	0.125863	0.0934565	0.106784	0.122028	0.135673	0.167746	0.187198
FBpp0311619	CG14817	17	0.112147	0.0974797	0.115991	0.107649	0.110018	0.12011	0.115177	0.10806	0.113367
FBpp0305695	Lamtor5	4	0.0673559	0.0873712	0.0970566	0.113609	0.114685	0.127033	0.146874	0.133187	0.112829
FBpp0070175	Cdc45	14	0.181455	0.154219	0.147076	0.143592	0.123873	0.0866293	0.0586241	0.0612642	0.0432688
FBpp0071011	CBP	2	0.0796097	0	0.121371	0.117041	0.122181	0.133667	0.134093	0.133647	0.158391
FBpp0302928	CBP	13	0.106891	0.092135	0.0964877	0.106002	0.109493	0.120631	0.120405	0.117781	0.130173
FBpp0293487	TTLL4A	29	0.151887	0.112976	0.0858296	0.09075	0.108712	0.114883	0.106055	0.111128	0.117779
FBpp0079738	CG12253	5	0.0278916	0.0604599	0.0380124	0.0632323	0.0644627	0.124109	0.166825	0.209947	0.24506
FBpp0071293	BCL7-like	11	0.065645	0.0796733	0.0815953	0.0983876	0.123749	0.129685	0.155196	0.141334	0.124735
FBpp0293470	ApepP	46	0.122765	0.119401	0.109299	0.121601	0.120479	0.113444	0.10247	0.101258	0.0892834
FBpp0075996	tna	5	9.22529e-06	0.0112103	0.0437331	0.0938878	0.118242	0.147435	0.175434	0.203928	0.206121
FBpp0077947	siz	31	0.0695222	0.0819125	0.0942762	0.108068	0.11401	0.123061	0.126579	0.136409	0.146162
FBpp0074061	Rok	68	0.0993698	0.10323	0.104019	0.11173	0.118253	0.128274	0.117354	0.109391	0.108379
FBpp0072981	promL	12	0.106726	0.0767535	0.0686765	0.075226	0.0813405	0.139531	0.150824	0.154276	0.146647
FBpp0074229	par-6	12	0.0876867	0.0979917	0.101258	0.104794	0.122218	0.136479	0.129993	0.111725	0.107856
FBpp0078997	nop5	33	0.0576255	0.0611546	0.0643633	0.0757191	0.109098	0.148535	0.168482	0.158438	0.156584
FBpp0088161	myo	5	0.0579575	0.102767	0.122164	0.110153	0.0957108	0.0938425	0.11054	0.148357	0.158509
FBpp0309300	mei-P26	10	0.0605365	0.0125398	0.0147414	0.028821	0.0535936	0.10197	0.165714	0.240871	0.321212
FBpp0082137	mbo	39	0.0851868	0.0916891	0.095772	0.114534	0.118141	0.13293	0.119067	0.122981	0.119699
FBpp0301582	gus	7	0.14769	0.190024	0.133512	0.0980879	0.0920086	0.10224	0.0882871	0.06947	0.0786809
FBpp0088709	gukh	24	0.0118934	0.0165126	0.0325403	0.092534	0.131811	0.179845	0.19343	0.173122	0.168312
FBpp0310440	gukh	2	0.0204122	0.170112	0.148407	0.104649	0.117904	0.185518	0.109606	0.0644271	0.0789637
FBpp0082994	eIF1A	18	0.0926535	0.092252	0.0909829	0.102855	0.110223	0.129635	0.132291	0.125622	0.123485
FBpp0076408	msk	82	0.132281	0.135793	0.12521	0.12417	0.110664	0.100361	0.0907157	0.093687	0.0871184
FBpp0083943	cav	4	0.167344	0.180306	0.142068	0.123403	0.0918011	0.0802915	0.0782406	0.0681662	0.0683806
FBpp0301573	eIF5B	63	0.102364	0.107882	0.0980439	0.10664	0.110188	0.123407	0.121952	0.120067	0.109457
FBpp0071771	bonsai	15	0.109443	0.102259	0.0961404	0.115307	0.113198	0.11518	0.122911	0.119158	0.106404
FBpp0088179	Taf3	37	0.055168	0.0727603	0.0708402	0.0925408	0.113545	0.150087	0.151676	0.145413	0.147969
FBpp0076462	bip1	2	0.0032906	0.0142067	0.0135927	6.04457e-06	0.00425212	0.212757	0.354931	0.205381	0.191584
FBpp0088518	aft	9	0.149428	0.143137	0.121523	0.116553	0.110114	0.101087	0.0920754	0.0891852	0.0768965
FBpp0309485	X11L	8	0.1173	0.113542	0.109954	0.0869949	0.0736269	0.104468	0.107693	0.135532	0.150889
FBpp0081850	Ugt35A1	10	0.124973	0.119364	0.102388	0.110261	0.0993155	0.101701	0.120601	0.108603	0.112794
FBpp0088522	Ubc10	10	0.0936281	0.114625	0.134045	0.113607	0.121901	0.116423	0.109736	0.099698	0.0963364
FBpp0083931	Tsc1	28	0.0976601	0.122013	0.117767	0.120808	0.113909	0.121358	0.102976	0.101429	0.10208
FBpp0077119	Traf4	9	0	0.0125978	0.0632693	0.202012	0.223505	0.219976	0.137074	0.0811254	0.060441
FBpp0077011	Tak1	12	0.0895174	0.147618	0.140948	0.128504	0.116177	0.109556	0.0991687	0.0895348	0.0789766
FBpp0077415	Taf10b	1	0.0814141	0.0919004	0.0613024	0.104321	0.0951665	0.156228	0.132708	0.159094	0.117865
FBpp0087680	Mad1	40	0.0713231	0.0854299	0.0885339	0.110321	0.127202	0.14108	0.130775	0.118261	0.127076
FBpp0087952	Septin5	24	0.0227483	0.0474149	0.0926535	0.151766	0.149427	0.150009	0.13083	0.129511	0.125639
FBpp0071564	Sara	22	0.0659599	0.0784496	0.0736968	0.0873535	0.101016	0.129553	0.136644	0.151361	0.175966
FBpp0078042	SAK	1	0.149502	0.139168	0.168743	0.171449	0.201533	0.0950808	0.0429062	0.0316178	2.73827e-20
FBpp0072687	RpL23A	165	0.0972206	0.106484	0.134964	0.104298	0.102207	0.102548	0.13139	0.112969	0.10792
FBpp0080121	Polr2C	7	0.0847633	0.0852377	0.115968	0.106122	0.122256	0.13311	0.130708	0.114683	0.107154
FBpp0089121	Rhp	4	0.00217168	0.0101057	0.0180671	0.0377221	0.066276	0.155352	0.178718	0.23565	0.295937
FBpp0074255	RhoGAPp190	1	0.097232	0.151339	0.139349	0.142156	0.115484	0.0911658	0.0954771	0.0830128	0.084784
FBpp0305817	RhoGAPp190	52	0.0723936	0.0958361	0.0970821	0.113945	0.121924	0.126049	0.127181	0.123218	0.122371
FBpp0303219	Rgl	5	0.0749308	0.0956397	0.0776472	0.0914467	0.104191	0.138586	0.120628	0.13442	0.16251
FBpp0085658	Rep	21	0.116181	0.119458	0.121964	0.127411	0.116108	0.107821	0.103657	0.0947614	0.0926383
FBpp0088839	Pten	13	0.0394209	0.0834699	0.081729	0.100248	0.131157	0.154917	0.140225	0.13387	0.134964
FBpp0081488	Prosbeta3	16	0.105914	0.117214	0.116091	0.117904	0.109993	0.11548	0.114738	0.101192	0.101474
FBpp0288403	Or24a	1	0.128003	0.145857	0.103858	0.129716	0.133454	0.137218	0.11671	0.0582116	0.0469719
FBpp0084689	Noa36	7	0.0620172	0.0580012	0.0713651	0.0909523	0.123656	0.137747	0.144069	0.160697	0.151495
FBpp0110410	Nipped-B	67	0.0928236	0.108536	0.101969	0.112495	0.124619	0.130165	0.115725	0.111797	0.10187
FBpp0086206	NiPp1	6	0.0631547	0.0783161	0.0751561	0.0869315	0.119085	0.156663	0.151955	0.134372	0.134366
FBpp0308545	Ndg	31	0	2.09882e-06	0.0047645	0.00383148	0.0192893	0.0677045	0.157778	0.300622	0.446008
FBpp0076076	Dronc	5	0.0646194	0.132018	0.152913	0.145932	0.126589	0.121994	0.115083	0.0753897	0.065461
FBpp0300819	Mpcp2	52	0.124856	0.116626	0.112737	0.12686	0.102335	0.0978953	0.102836	0.110577	0.105278
FBpp0071329	Idgf4	31	0.113025	0.101794	0.105824	0.100738	0.0971496	0.0881621	0.0958124	0.130469	0.167027
FBpp0078516	Hus1-like	2	0.0909095	0.0896235	0.0898459	0.0771573	0.134374	0.137041	0.138584	0.0964533	0.146012
FBpp0292999	Hsp110	176	0.110702	0.113769	0.111947	0.112664	0.114401	0.117556	0.108162	0.10406	0.106738
FBpp0086630	Su(var)2-HP2	105	0.0279053	0.0858496	0.0862843	0.106064	0.131491	0.15797	0.146636	0.128623	0.129178
FBpp0086631	Su(var)2-HP2	1	0.0252414	0.0777625	0.0761616	0.0986556	0.130011	0.163512	0.152124	0.133061	0.143471
FBpp0303431	HDAC6	31	0.151408	0.13373	0.127675	0.121499	0.108033	0.0999066	0.087248	0.090029	0.0804722
FBpp0074544	Grip84	41	0.14683	0.132273	0.13401	0.129479	0.117255	0.10853	0.0836613	0.0789062	0.0690555
FBpp0079623	Grip75	16	0.13887	0.136907	0.133915	0.141817	0.109111	0.100969	0.0810796	0.0841663	0.0731644
FBpp0075793	Grip163	35	0.141067	0.131314	0.124998	0.127415	0.127912	0.108988	0.0851519	0.0782419	0.0749122
FBpp0073891	Grip128	28	0.135929	0.131455	0.124245	0.127246	0.123186	0.107142	0.0882924	0.0846678	0.0778372
FBpp0303072	ear	17	0.0609241	0.0945589	0.0954675	0.0959273	0.101104	0.13325	0.137525	0.133172	0.148072
FBpp0307166	Drp1	55	0.120426	0.11076	0.113465	0.109595	0.117036	0.116956	0.105614	0.103568	0.102579
FBpp0099856	Dek	22	0.0354101	0.0571252	0.0651103	0.0981386	0.123547	0.157976	0.167259	0.139979	0.155455
FBpp0306424	SPARC	2	0.00051972	0.000754656	0.00263925	0.0125009	0.0351949	0.0603279	0.131259	0.281352	0.475451
FBpp0311968	CG1307	25	0.102353	0.110594	0.128888	0.127326	0.116411	0.111375	0.107082	0.108109	0.0878627
FBpp0072792	CG5704	2	0.146717	0.159097	0.154993	0.11407	0.0968119	0.0731984	0.082051	0.0820045	0.0910574
FBpp0087147	ADD1	6	0.0317842	0.0413448	0.0521751	0.0913938	0.152046	0.176301	0.147319	0.144991	0.162645
FBpp0087148	ADD1	39	0.0490288	0.0794133	0.0839025	0.103951	0.129643	0.158402	0.143503	0.127275	0.124881
FBpp0288508	hang	49	0.0351777	0.0946698	0.112447	0.136306	0.156613	0.14712	0.11775	0.103032	0.0968853
FBpp0083923	Pisd	17	0.133878	0.132068	0.119589	0.135413	0.10419	0.093009	0.0927701	0.106241	0.0828424
FBpp0312177	CG8677	59	0.00797613	0.029951	0.033928	0.0643713	0.136472	0.181947	0.181792	0.173982	0.189581
FBpp0071501	Hmg-2	7	0.0541989	0.0820748	0.0708821	0.104676	0.109918	0.129138	0.14521	0.146028	0.157875
FBpp0300551	CG5707	2	0.137673	0.104811	0.117997	0.0863452	0.0733048	0.0633407	0.0800705	0.143617	0.19284
FBpp0084920	Axn	14	0.0507705	0.0815145	0.0919663	0.11387	0.125799	0.143026	0.131977	0.126549	0.134528
FBpp0083937	Apc2	25	0.0531001	0.130823	0.146637	0.153303	0.154828	0.128561	0.0880392	0.0786211	0.0660873
FBpp0088121	Adk3	1	0.13656	0.135686	0.123957	0.0787814	0.0581607	0.0678192	0.0838899	0.158583	0.156563
FBpp0082633	alpha-Man-IIb	30	0.0702054	0.0912089	0.1061	0.123576	0.100624	0.107397	0.114191	0.141784	0.144914
FBpp0086975	Taz	3	0.121907	0.104304	0.117551	0.114483	0.104466	0.118754	0.100933	0.104975	0.112628
FBpp0291770	tacc	50	0.0642274	0.130647	0.120349	0.178605	0.196125	0.117867	0.0753949	0.0639973	0.0527873
FBpp0074788	nes	10	0.0717854	0.0944545	0.0770072	0.103749	0.115955	0.116928	0.132491	0.14131	0.14632
FBpp0082568	Cog2	16	0.0880329	0.0856389	0.0798452	0.0988122	0.108061	0.125968	0.135175	0.135231	0.143236
FBpp0304862	MagR	4	0.0755237	0.0816132	0.0741579	0.0880793	0.106199	0.133879	0.136368	0.158027	0.146153
FBpp0071178	IntS4	26	0.10029	0.0986714	0.0934221	0.109723	0.118387	0.123738	0.117468	0.122332	0.115968
FBpp0070748	Pop1	14	0.0786562	0.0902794	0.0798225	0.104495	0.132813	0.139566	0.118255	0.133123	0.122991
FBpp0073717	Prp16	42	0.101296	0.0987132	0.104783	0.117947	0.130857	0.131594	0.1125	0.103141	0.0991688
FBpp0291370	Agpat2	3	0.245067	0.0803652	0.0264843	0.00726339	0.0150559	0.098816	0.157222	0.169947	0.199779
FBpp0086129	fat-spondin	10	0.0374739	0.0308314	0.0244873	0.0221399	0.0407635	0.0787192	0.151438	0.25698	0.357167
FBpp0087926	drosha	22	0.0888381	0.0855067	0.0935097	0.119218	0.131245	0.140383	0.119127	0.113919	0.108254
FBpp0075358	CG7857	16	0.112858	0.123656	0.107602	0.112483	0.108329	0.111052	0.110333	0.110188	0.1035
FBpp0086965	mRpL18	9	0.112428	0.108285	0.117681	0.103827	0.112281	0.113608	0.113931	0.108256	0.109702
FBpp0070730	XRCC1	16	0.0714017	0.0867642	0.0845005	0.102653	0.121806	0.145387	0.139716	0.119058	0.128713
FBpp0080080	Tehao	1	0.130793	0.139153	0.122601	0.126557	0.101535	0.112401	0.0958441	0.0905166	0.0805995
FBpp0307647	Trap1	50	0.107111	0.104163	0.0973064	0.103658	0.104179	0.115796	0.118383	0.119736	0.129666
FBpp0305835	Rad23	27	0.0576107	0.0928882	0.129737	0.114452	0.115568	0.118177	0.126508	0.122317	0.122741
FBpp0077427	Rad1	4	0.100041	0.0955871	0.0918083	0.0704704	0.123729	0.138444	0.129426	0.124845	0.12565
FBpp0290667	Nhe1	1	0.122333	0.106419	0.0727575	0.0667147	0.0769316	0.0963963	0.139896	0.151374	0.167178
FBpp0311396	Tdg	5	0.0698817	0.104693	0.069465	0.0237474	0.0150776	0.0748456	0.179959	0.212535	0.249796
FBpp0070295	MED18	10	0.0991637	0.0918916	0.0958698	0.0965567	0.11984	0.125102	0.127984	0.126762	0.11683
FBpp0070235	CG11403	11	0.19378	0.173681	0.159386	0.167085	0.178266	0.0705654	0.026449	0.0208626	0.00992556
FBpp0070154	CG13364	9	0.0813959	0.105954	0.0906688	0.135664	0.0868754	0.0997245	0.105228	0.139429	0.155062
FBpp0079617	STUB1	19	0.114182	0.140277	0.155222	0.135383	0.11141	0.098042	0.0850872	0.0878962	0.0725008
FBpp0082743	CSN5	16	0.110961	0.122379	0.144252	0.116791	0.104945	0.109382	0.106922	0.0979467	0.0864206
FBpp0087935	CSN4	42	0.113908	0.115284	0.12037	0.117116	0.113001	0.112889	0.104654	0.104018	0.0987596
FBpp0077927	CSN3	37	0.105985	0.113529	0.143737	0.120432	0.111934	0.103949	0.10441	0.102855	0.0931677
FBpp0074841	CSN1b	11	0.107709	0.110345	0.109655	0.124352	0.115605	0.120314	0.102658	0.113042	0.0963191
FBpp0085464	Eb1	24	0.0816871	0.0967416	0.110535	0.109256	0.118388	0.131119	0.129442	0.115369	0.107463
FBpp0289513	Eb1	28	0.0805587	0.0916551	0.108745	0.108406	0.116836	0.131391	0.132544	0.117664	0.1122
FBpp0080655	Ugt36E1	24	0.132895	0.133118	0.126113	0.122811	0.11282	0.107888	0.095504	0.0899106	0.0789402
FBpp0071551	Ugt49B1	1	0.00145932	0.00280898	0.00194484	0.0220054	0.0699171	0.0963094	0.282203	0.206939	0.316413
FBpp0305353	ValRS	76	0.130666	0.130366	0.115018	0.118608	0.107267	0.100878	0.0992236	0.103205	0.0947682
FBpp0075168	TyrRS	69	0.115589	0.114808	0.107357	0.109672	0.114228	0.116167	0.112365	0.104162	0.105652
FBpp0079914	ThrRS	88	0.126298	0.124826	0.116513	0.118987	0.109658	0.111719	0.101162	0.0975676	0.0932686
FBpp0072825	ProRS-m	8	0.0960441	0.111087	0.104253	0.111329	0.113982	0.112579	0.113902	0.11259	0.124233
FBpp0082356	MetRS-m	25	0.114202	0.111382	0.112102	0.122244	0.114536	0.106745	0.103409	0.11021	0.105169
FBpp0292593	LysRS	68	0.118342	0.119618	0.113113	0.119433	0.107255	0.113759	0.105241	0.104615	0.0986239
FBpp0073204	LeuRS-m	15	0.108445	0.110058	0.0988272	0.10869	0.106034	0.113052	0.114321	0.119267	0.121306
FBpp0078150	IleRS	122	0.121573	0.121934	0.115129	0.118303	0.110952	0.109953	0.104973	0.0998007	0.0973816
FBpp0074365	HisRS	61	0.125267	0.124352	0.126605	0.12397	0.11409	0.109322	0.100522	0.0892052	0.0866666
FBpp0306062	GlyRS	70	0.121732	0.116746	0.112213	0.0844678	0.1141	0.117569	0.113364	0.110048	0.109761
FBpp0084240	GlnRS	45	0.121571	0.120537	0.113072	0.11545	0.113182	0.112628	0.104712	0.102431	0.0964154
FBpp0086373	CysRS	67	0.125959	0.122429	0.113384	0.113817	0.114728	0.109908	0.104521	0.0990207	0.0962327
FBpp0073965	ArgRS	55	0.108076	0.104783	0.102313	0.110324	0.110359	0.126263	0.113087	0.113494	0.111301
FBpp0079326	AlaRS	113	0.125245	0.124685	0.114778	0.114587	0.112769	0.106122	0.100521	0.102202	0.0990917
FBpp0082735	Manf	17	0.0304819	0.0311873	0.0427288	0.0581962	0.113551	0.153218	0.158144	0.198631	0.213862
FBpp0099816	Dyrk3	18	0.0367036	0.0581908	0.0605934	0.115041	0.140374	0.172156	0.151103	0.135442	0.130396
FBpp0291074	Inx2	18	0.0274162	0.0425444	0.0658846	0.152964	0.142279	0.135349	0.145096	0.156178	0.132289
FBpp0390637	Kmn1	4	0.0859236	0.104119	0.128453	0.133535	0.194627	0.164767	0.0985934	0.0540169	0.0359653
FBpp0288800	l(1)G0196	32	0.13264	0.133057	0.135173	0.125424	0.106791	0.100331	0.0912217	0.0894666	0.085896
FBpp0071081	orion	20	0.126745	0.114452	0.133675	0.102687	0.0877685	0.112012	0.105947	0.110729	0.105984
FBpp0071082	orion	5	0.143759	0.123906	0.124905	0.0783442	0.0653266	0.0814287	0.11485	0.123454	0.144026
FBpp0073859	Gmap	38	0.0329746	0.0378887	0.045639	0.0804772	0.101725	0.146532	0.162955	0.170533	0.221275
FBpp0307649	Idh3a	48	0.113475	0.107945	0.0995485	0.109829	0.114708	0.117284	0.117473	0.108264	0.111474
FBpp0311476	temp	5	0.100225	0.105424	0.104668	0.103619	0.107357	0.117251	0.108132	0.123539	0.129784
FBpp0073902	CCT6	191	0.126382	0.123767	0.121207	0.117724	0.109829	0.107607	0.100922	0.0936291	0.0989332
FBpp0071217	l(1)G0020	41	0.0599162	0.05952	0.0591528	0.0786885	0.107357	0.152065	0.162157	0.16127	0.159874
FBpp0076990	l(1)G0004	14	0.0526543	0.068687	0.0594783	0.0773256	0.100939	0.152089	0.169546	0.166179	0.153101
FBpp0074387	Rip11	20	0.121596	0.108174	0.0838043	0.0704469	0.0718735	0.0918504	0.126949	0.150034	0.175272
FBpp0081585	Kap-alpha3	34	0.0190794	0.0598053	0.0798298	0.125924	0.134802	0.154492	0.150672	0.13423	0.141166
FBpp0080167	bgm	22	0.188344	0.166529	0.146233	0.127639	0.107722	0.079804	0.0631068	0.0635475	0.0570737
FBpp0086941	Amph	29	0.0935437	0.0842548	0.0839224	0.0797049	0.0827489	0.0805796	0.107406	0.172115	0.215725
FBpp0305312	Amph	3	0.014079	0.0159264	0	0.0098342	0.0309288	0.0637662	0.133558	0.27211	0.459798
FBpp0310503	Tim9b	5	0.0818696	0.0610509	0.103717	0.101194	0.122314	0.122274	0.114756	0.141293	0.151531
FBpp0310233	Tim8	3	0.101119	0.12214	0.157672	0.063877	0.105228	0.100854	0.129606	0.110581	0.108922
FBpp0071593	Tim10	5	0.050347	0.0753897	0.0893565	0.0732563	0.125131	0.137954	0.144789	0.15804	0.145737
FBpp0079732	Stam	14	0.0889865	0.116456	0.151449	0.109331	0.103436	0.0972914	0.12313	0.109283	0.100638
FBpp0075458	RecQ5	18	0.0913146	0.089167	0.0840989	0.101477	0.127403	0.150693	0.121119	0.119094	0.115634
FBpp0306049	MRG15	14	0.0634329	0.0760713	0.0662866	0.0890389	0.114683	0.145936	0.157562	0.136405	0.150584
FBpp0079770	Dnz1	2	0.0466718	0.0725822	0.103455	0.120596	0.0900959	0.122426	0.125998	0.166016	0.152159
FBpp0079312	D12	11	0.0229202	0.0259803	0.0299859	0.0840722	0.125147	0.183923	0.166381	0.175546	0.186045
FBpp0079652	Cdk5alpha	1	0	9.58328e-08	0	0.000241036	0	0.115723	0.237585	0.340482	0.305969
FBpp0084573	wdb	27	0.107955	0.105893	0.105902	0.11299	0.105546	0.115169	0.116119	0.12016	0.110265
FBpp0083395	AdSS	24	0.0693538	0.0791494	0.0838142	0.11078	0.122169	0.138609	0.141648	0.132484	0.121992
FBpp0084564	RpS10a	10	0.10963	0.107595	0.107855	0.102498	0.100565	0.117852	0.116993	0.112491	0.124523
FBpp0087091	Smyd4-4	23	0.0998421	0.113795	0.114207	0.130437	0.109891	0.11274	0.106105	0.121528	0.0914555
FBpp0078891	epsilonCOP	23	0.0995899	0.111566	0.133912	0.106035	0.0888042	0.0975663	0.117469	0.130814	0.114243
FBpp0312573	Madm	8	0.0747876	0.0760171	0.0881297	0.0975731	0.11033	0.129954	0.138824	0.145479	0.138906
FBpp0304657	CG2061	3	0.115659	0.13472	0.111155	0.109811	0.102657	0.101257	0.0942849	0.110725	0.119732
FBpp0087348	wde	53	0.0416392	0.0751545	0.078928	0.107851	0.139885	0.160816	0.142959	0.125096	0.127671
FBpp0075122	spd-2	24	0.212945	0.180794	0.159997	0.185021	0.156537	0.0555869	0.0225596	0.0182449	0.00831484
FBpp0311967	CG11970	47	0.0226608	0.0608157	0.0715225	0.100017	0.130811	0.153702	0.158612	0.15125	0.150609
FBpp0089096	bsd	15	0.0304837	0.0502815	0.0716173	0.115226	0.168369	0.184366	0.156095	0.122008	0.101553
FBpp0079885	Rab3-GAP	33	0.109206	0.119992	0.111383	0.123135	0.115613	0.110043	0.104034	0.106827	0.0997674
FBpp0309188	EDTP	22	0.162399	0.17279	0.164191	0.141337	0.0920868	0.080017	0.0678329	0.0643732	0.0549728
FBpp0085370	CG1344	9	0.0735614	0.119194	0.118366	0.120078	0.107929	0.113743	0.116895	0.107506	0.122727
FBpp0303409	Tnks	8	0.122617	0.112769	0.103338	0.0947344	0.0957993	0.100171	0.116627	0.123954	0.129991
FBpp0077502	TBCD	41	0.14144	0.126022	0.117501	0.127107	0.106295	0.103506	0.0914493	0.0997914	0.0868885
FBpp0083868	CG10254	42	0.205175	0.116164	0.100729	0.0944962	0.0860584	0.0960672	0.0922027	0.104211	0.104896
FBpp0087766	ana2	10	0.103703	0.169679	0.161042	0.186047	0.132367	0.0896555	0.0682306	0.0515614	0.0377134
FBpp0304485	CG1024	13	0.0462193	0.0923931	0.100333	0.123055	0.133455	0.149601	0.135488	0.113765	0.10569
FBpp0079147	CG7115	15	0.182486	0.160914	0.111611	0.078536	0.0661725	0.052273	0.0683539	0.12206	0.157595
FBpp0303329	Wdr24	8	0.117283	0.0951976	0.0977879	0.100474	0.114823	0.124436	0.113985	0.119039	0.116975
FBpp0307919	CG3679	17	0.163024	0.254661	0.210237	0.188737	0.131349	0.0260841	0.0103815	0.0120581	0.00346789
FBpp0081650	CG3909	21	0.0972258	0.100568	0.108505	0.109975	0.111557	0.121051	0.124629	0.116596	0.109894
FBpp0087340	LTV1	19	0.0250459	0.041398	0.0441719	0.08487	0.124587	0.17854	0.172736	0.165726	0.162925
FBpp0083740	Ublcp1	18	0.111062	0.115965	0.10918	0.114802	0.117499	0.112678	0.111436	0.102301	0.105077
FBpp0078245	Osi6	14	0	1.97289e-10	0	3.72136e-07	0	0.00137209	0.0885089	0.473506	0.436612
FBpp0074133	goe	35	0.0415885	0.041142	0.0554454	0.106059	0.125674	0.155724	0.156893	0.164042	0.153432
FBpp0085592	tapas	15	0.0597934	0.0334315	0.0276184	0.0153441	0.0133961	0.0457609	0.126796	0.295428	0.382432
FBpp0078139	CG7139	19	0.092858	0.124068	0.116219	0.108465	0.109918	0.116477	0.107345	0.108862	0.115789
FBpp0085763	botv	29	0.0612842	0.0823812	0.0969264	0.138655	0.123752	0.113836	0.115851	0.139154	0.128159
FBpp0073659	Nup93-1	39	0.108564	0.110526	0.108955	0.120924	0.119556	0.114293	0.103637	0.115924	0.0976207
FBpp0084114	lili	1	0.106604	0.0942287	0.0561295	0.0685816	0.103967	0.119076	0.140528	0.136096	0.174788
FBpp0087934	nito	55	0.0535446	0.0703301	0.0802217	0.0945091	0.125669	0.148292	0.148286	0.136022	0.143126
FBpp0306682	Nulp1	21	0.0911043	0.118101	0.114412	0.12225	0.121132	0.117841	0.106784	0.104049	0.104326
FBpp0079703	CG6495	1	0	9.22318e-09	0	5.85233e-05	0	0.0542046	0.213952	0.304085	0.4277
FBpp0073028	CG10863	49	0.126788	0.125593	0.12032	0.120042	0.111429	0.111583	0.100253	0.0958138	0.088179
FBpp0071034	NELF-B	12	0.0543854	0.0683487	0.0677458	0.0969055	0.127168	0.149088	0.143929	0.152661	0.139769
FBpp0076481	CG8042	31	0.0806808	0.0912978	0.0901338	0.10066	0.116621	0.130621	0.130806	0.125484	0.133695
FBpp0088130	Pgant3	10	0.0876539	0.0739032	0.0630454	0.0924066	0.0866275	0.0988063	0.124348	0.153386	0.219823
FBpp0077121	Tps1	33	0	1.36327e-05	0.00250863	0.012846	0.109694	0.190358	0.244212	0.208903	0.231465
FBpp0087707	CG18659	2	0.100116	0.1034	0.116573	0.107288	0.120188	0.123408	0.113188	0.104417	0.11142
FBpp0070811	CG3149	2	0.0952854	0.10042	0.0896003	0.105465	0.106796	0.11721	0.146623	0.130753	0.107848
FBpp0077896	CG5498	16	0.193746	0.177676	0.157281	0.125572	0.099469	0.0730931	0.0617139	0.0581477	0.0533008
FBpp0076068	Ciz1	80	0.0208106	0.0450642	0.0601032	0.0822845	0.117896	0.157365	0.175871	0.165807	0.174798
FBpp0304507	Cand1	98	0.113348	0.109019	0.102719	0.115906	0.118999	0.122301	0.109399	0.10631	0.102
FBpp0076440	cert	20	0.127637	0.112425	0.111977	0.116522	0.109452	0.113596	0.0973428	0.109282	0.101766
FBpp0293663	Nep2	19	0.0813052	0.0683725	0.0703209	0.0598173	0.0377504	0.055166	0.129194	0.236679	0.261395
FBpp0088517	ACOX1	12	0.148942	0.103547	0.106389	0.0962553	0.0655707	0.0684145	0.124611	0.148841	0.137429
FBpp0084476	CG5815	18	0.0143421	0.0482675	0.05142	0.074708	0.111175	0.172464	0.18408	0.169211	0.174332
FBpp0307566	Nepl21	5	0.0476107	0.0383218	0.0198624	0.0249527	0.0762339	0.13572	0.171865	0.220942	0.264492
FBpp0084619	mino	20	0.195338	0.171537	0.111534	0.093894	0.0929627	0.0869763	0.0875703	0.0831659	0.077022
FBpp0087539	PCB	100	0.120861	0.116302	0.108993	0.116208	0.119355	0.110605	0.104971	0.102242	0.100464
FBpp0303468	CG6191	5	0.0962432	0.0902945	0.0818886	0.0808399	0.0903442	0.11967	0.149874	0.15362	0.137226
FBpp0079815	CG6230	47	0.062865	0.0644964	0.0612739	0.0849164	0.103547	0.143318	0.156788	0.162571	0.160224
FBpp0084910	CG7601	11	0.110866	0.120898	0.111908	0.120631	0.111654	0.121891	0.102504	0.103425	0.096222
FBpp0072427	Prp4k	27	0.0671878	0.0829486	0.0992004	0.120876	0.120501	0.13199	0.13075	0.123046	0.123499
FBpp0070059	GCS2alpha	90	0.0982118	0.0993294	0.0952928	0.105495	0.115257	0.125605	0.124129	0.119377	0.117303
FBpp0310103	GstE12	24	0.0983388	0.103805	0.130118	0.099249	0.0980152	0.10135	0.126576	0.125471	0.117076
FBpp0077722	MED15	18	0.0552511	0.104855	0.12293	0.111225	0.119432	0.125721	0.122194	0.119718	0.118675
FBpp0306204	drpr	8	0.0346962	0.0245674	0.024805	0.0469898	0.0952212	0.164004	0.188361	0.208826	0.212529
FBpp0111842	Kank	6	0.00125485	0.0014232	0.015275	0.0423235	0.105183	0.181536	0.181307	0.206061	0.265637
FBpp0077569	CG17712	8	0.0386366	0.0350862	0.0421642	0.072661	0.111317	0.15587	0.176963	0.181087	0.186215
FBpp0085066	cindr	29	0.0110916	0.0184738	0.0215249	0.055357	0.0860947	0.166395	0.205518	0.206529	0.229018
FBpp0072315	CG2790	7	0.103664	0.111852	0.0980908	0.121863	0.121652	0.117182	0.114819	0.107209	0.103667
FBpp0079524	obst-B	3	1.3934e-06	8.57746e-07	0.00348875	0.0160907	0.0652244	0.0932917	0.161828	0.306786	0.353289
FBpp0310125	pdgy	25	0.0697055	0.0879371	0.0830913	0.0903569	0.0736978	0.105117	0.148925	0.176796	0.164373
FBpp0074213	CG8611	1	0.0108453	0.0429509	0.0559851	0.0785381	0.128084	0.172245	0.171583	0.158379	0.18139
FBpp0074214	CG8611	43	0.0215591	0.039034	0.0491556	0.0797517	0.115567	0.159962	0.178776	0.172962	0.183233
FBpp0074462	Ulp1	50	0.0752307	0.0877836	0.0928181	0.104861	0.124348	0.13379	0.126695	0.128946	0.125529
FBpp0087755	CG8230	11	0.0964946	0.102789	0.106446	0.115314	0.0903866	0.0972297	0.112105	0.144996	0.134239
FBpp0290132	CG2082	2	0.0595673	0.0535744	0.0780438	0.0566798	0.0462469	0.0614595	0.117644	0.195189	0.331595
FBpp0077147	morgue	10	0.128952	0.117311	0.104199	0.09627	0.107972	0.103717	0.107846	0.119865	0.113867
FBpp0311942	Dic1	6	0.0968528	0.0972144	0.0728535	0.0988759	0.0813292	0.0807325	0.104019	0.18441	0.183713
FBpp0079620	LManII	40	0.0658161	0.0658722	0.0665657	0.0740325	0.109925	0.147529	0.163162	0.160991	0.146107
FBpp0076000	OXA1L	17	0.115562	0.123542	0.123084	0.111957	0.108316	0.0876285	0.10989	0.110195	0.109826
FBpp0072940	Ythdc1	17	0.0414284	0.0564497	0.0624307	0.0894363	0.122219	0.158727	0.163135	0.153455	0.152719
FBpp0084113	CG5808	6	0.0667107	0.0626385	0.0928102	0.104546	0.13068	0.130353	0.137091	0.142103	0.133068
FBpp0308512	eIF3j	16	0.0771001	0.101689	0.0972905	0.113512	0.106907	0.120084	0.131523	0.127242	0.124652
FBpp0085204	Acf	59	0.105704	0.105943	0.100494	0.126095	0.155802	0.142483	0.104406	0.0842759	0.0747953
FBpp0074486	Pfrx	25	0.0390363	0.0387574	0.0464176	0.1144	0.148322	0.154776	0.13685	0.15315	0.16829
FBpp0307764	htt	33	0.103378	0.0972162	0.0917956	0.100858	0.111846	0.113271	0.112868	0.131788	0.136979
FBpp0310754	glob1	14	0.0864876	0.0936427	0.13457	0.101011	0.08517	0.0940669	0.146527	0.127144	0.131381
FBpp0074995	blot	8	0.160765	0.106561	0.125158	0.191401	0.127148	0.0951468	0.0774038	0.0638752	0.0525421
FBpp0080494	VhaSFD	1	0.161113	0.116913	0.193114	0.0897668	0.0955228	0.0855439	0.0718868	0.101266	0.0848736
FBpp0080495	VhaSFD	36	0.123731	0.131899	0.128398	0.113332	0.103245	0.0920817	0.099162	0.103253	0.104898
FBpp0309217	Aasdh	9	0.150702	0.14105	0.0998128	0.133417	0.1104	0.0994505	0.0904079	0.087333	0.0874265
FBpp0086591	SMC2	92	0.106986	0.11757	0.106981	0.123066	0.134504	0.13178	0.110011	0.0902308	0.0788718
FBpp0083131	Prp18	6	0.0491792	0.0703979	0.080944	0.109822	0.139308	0.155961	0.136435	0.134345	0.123609
FBpp0083126	NP15.6	9	0.0888004	0.11145	0.15135	0.116468	0.115685	0.0847931	0.112946	0.108688	0.109821
FBpp0072379	Mtch	15	0.109544	0.107263	0.130687	0.115153	0.0982349	0.0994281	0.107329	0.121092	0.111268
FBpp0087945	Hey	3	0	1.81621e-06	0	0.00281365	0.0618529	0.28293	0.285672	0.194847	0.171883
FBpp0072667	GV1	1	0.0800733	0.0536653	0.0631228	0.059174	0.0444763	0.0656444	0.137661	0.17789	0.318293
FBpp0070283	O-fut2	6	0.0897223	0.0860618	0.0818278	0.0982662	0.117253	0.138745	0.11766	0.127942	0.142522
FBpp0070221	Lrpprc2	35	0.10428	0.0949211	0.0941945	0.104934	0.1082	0.120668	0.116499	0.124385	0.131919
FBpp0085860	Dp1	147	0.0742497	0.0758033	0.0710723	0.0807154	0.0924196	0.124783	0.144654	0.160297	0.176006
FBpp0085952	Dgp-1	9	0.0786046	0.0829025	0.083823	0.0936983	0.097985	0.110095	0.122496	0.19372	0.136676
FBpp0083075	CstF64	25	0.0761024	0.094828	0.127879	0.121222	0.115964	0.109533	0.127257	0.124603	0.102612
FBpp0075733	CAH2	3	0.153248	0.10987	0.113157	0.086666	0.0915543	0.0624873	0.0856099	0.10301	0.194397
FBpp0071168	Ogg1	3	0.0357621	0.0786893	0.0691101	0.109046	0.128334	0.143684	0.139647	0.135376	0.160352
FBpp0303196	Tsp96F	5	0.0201196	0.0294146	0.0387458	0.0662865	0.091716	0.143123	0.173587	0.205374	0.231633
FBpp0078595	CG9776	21	0.0344856	0.0589886	0.0582996	0.101412	0.128044	0.161251	0.155827	0.151497	0.150196
FBpp0079710	Nup107	47	0.115766	0.115889	0.114547	0.123717	0.113462	0.11205	0.103257	0.105247	0.0960659
FBpp0086048	rdgBbeta	8	0.099037	0.0960354	0.101689	0.096807	0.0988969	0.113927	0.124851	0.132909	0.135848
FBpp0084726	Cpsf100	23	0.104948	0.10142	0.0959139	0.114868	0.130815	0.126324	0.112281	0.106943	0.106487
FBpp0084466	ball	41	0.106017	0.106943	0.104926	0.113264	0.124756	0.12811	0.120782	0.0989303	0.096272
FBpp0072658	PolD2	17	0.155691	0.130632	0.124376	0.132746	0.128248	0.106228	0.0871032	0.0777145	0.0572608
FBpp0401490	MP1	7	0.0919639	0.0616273	0.0677597	0.0641437	0.0768693	0.113629	0.144956	0.191578	0.187473
FBpp0079282	Akap200	45	0.0399777	0.0495678	0.0554796	0.0953212	0.116997	0.153855	0.167331	0.157018	0.164453
FBpp0078066	ppl	4	0.0792012	0.0396865	0.0835784	0.102253	0.115136	0.141443	0.144568	0.143145	0.15099
FBpp0293341	msps	165	0.174598	0.161479	0.142115	0.139807	0.121854	0.0931574	0.0673937	0.054314	0.045282
FBpp0080799	msb1l	7	0.0238903	0.1018	0.171791	0.298538	0.244578	0.0798672	0.0418765	0.0235292	0.0141294
FBpp0081546	MBD-like	1	0.00142756	0.00378144	0.0156358	0.0238112	0.0741457	0.170425	0.224974	0.23568	0.250119
FBpp0081547	MBD-like	1	0.025809	0.0856061	0.109846	0.131032	0.130056	0.163147	0.118205	0.136688	0.0996113
FBpp0306716	MBD-like	11	0.0327933	0.0633069	0.0580449	0.0909029	0.118753	0.149675	0.170222	0.164041	0.152261
FBpp0303347	MTA1-like	41	0.0480334	0.0654519	0.0692762	0.0907429	0.116263	0.154326	0.157291	0.152854	0.145761
FBpp0071252	ric8a	17	0.112421	0.119692	0.116011	0.11706	0.101946	0.10827	0.106862	0.113458	0.104279
FBpp0070679	Pdha	38	0.128041	0.118566	0.125629	0.10991	0.109287	0.105953	0.105009	0.102653	0.0949509
FBpp0071307	l(1)G0320	3	0.00867908	0.0206636	0.0309108	0.0411596	0.0740779	0.13313	0.19415	0.255042	0.242188
FBpp0312440	l(1)G0289	23	0.0937338	0.123696	0.13031	0.118674	0.0980604	0.0916535	0.105623	0.117625	0.120624
FBpp0099554	Ptpmeg2	17	0.0955014	0.133655	0.117361	0.124486	0.107881	0.109037	0.0932304	0.11593	0.102917
FBpp0305117	ATPsyndelta	26	0.108161	0.120603	0.147805	0.132187	0.109983	0.0968697	0.108827	0.0949445	0.0806193
FBpp0290627	Ankle2	49	0.18025	0.158475	0.13621	0.117215	0.106643	0.0912198	0.0774701	0.0677255	0.0647919
FBpp0070911	Cdc7	10	0.13442	0.112262	0.110741	0.11375	0.131727	0.134945	0.0995548	0.0879014	0.0746982
FBpp0303267	jbug	35	2.21026e-06	0	0.0156874	0.118954	0.159484	0.18242	0.166787	0.17379	0.182876
FBpp0303280	Kpc2	1	0.0640026	0.0750062	0.0978006	0.0984782	0.109401	0.114626	0.153599	0.155005	0.132082
FBpp0080409	heix	7	0.0405946	0.0679661	0.0716034	0.0842675	0.100897	0.133227	0.156954	0.169794	0.174696
FBpp0082755	Decay	4	6.17751e-12	0	3.64074e-08	5.42014e-06	0	0.0196411	0.116089	0.32879	0.535474
FBpp0086101	cyp33	19	0.090554	0.087439	0.0984628	0.107775	0.120067	0.13954	0.116523	0.12056	0.11908
FBpp0304793	chm	10	0.0599014	0.0740801	0.084552	0.0990067	0.133891	0.159746	0.137882	0.129581	0.121359
FBpp0302594	Tob	1	0.0486953	0.065245	0.0802178	0.0252449	0.0140609	0.0371732	0.130306	0.240166	0.35889
FBpp0077401	Taf10	2	0.0616657	0.0808406	0.0762452	0.130078	0.121415	0.123941	0.141833	0.138066	0.125915
FBpp0303601	Serinc	1	0.074508	0.0802825	0.0920503	0.0930237	0.148906	0.0931943	0.118368	0.112431	0.187235
FBpp0081097	Syt4	4	1.37501e-10	1.13971e-09	1.94318e-06	0	0.00337202	0.0570642	0.226025	0.319688	0.393849
FBpp0077946	Polr3E	15	0.0978156	0.0890621	0.0910575	0.101149	0.109263	0.133995	0.13084	0.125359	0.121458
FBpp0080057	Drep4	3	0.118739	0.110258	0.111698	0.108171	0.134781	0.138665	0.09382	0.0860193	0.0978493
FBpp0111843	Drep2	15	0.119961	0.140566	0.13965	0.13948	0.116996	0.100018	0.0918712	0.0779727	0.073484
FBpp0072150	Nxt1	8	0.0726095	0.0914148	0.124831	0.126142	0.120685	0.119394	0.12433	0.117668	0.102926
FBpp0288393	Kap3	3	0.025003	0.023198	0.0217832	0.0156093	0.0476286	0.0995407	0.1899	0.280057	0.29728
[truncated: 5,842 more rows]

## Sheet: Dmel_TMTproC
Reference	Gene	Peptides	Fertilized_egg	Early_cleavage	Cellularization	Germband_elongation	Three_layer_germband	Germband_shortening	Dorsal_closure	Head_envolution	CNS_condensation
FBpp0099961	a	1	0.0517071	0.073341	0.0427256	0.0556905	0.0683264	0.136012	0.203232	0.188094	0.180871
FBpp0082829	abd-A	2	8.56307e-06	0	0.0263685	0.0319163	0.0904124	0.183542	0.203562	0.227191	0.237
FBpp0373669	Abd-B	1	0	0.00383438	0	0.0329821	0.100115	0.188372	0.246253	0.225476	0.202968
FBpp0303166	Abl	27	0.0636339	0.109154	0.125755	0.117289	0.113803	0.116761	0.117071	0.11826	0.118274
FBpp0079757	abo	2	0.105772	0.104642	0.0994841	0.115435	0.122302	0.117384	0.115036	0.120487	0.0994579
FBpp0084975	Acph-1	6	0.137799	0.132901	0.115706	0.0669536	0.106317	0.103091	0.123423	0.113056	0.100754
FBpp0085365	Act42A	48	0.0976365	0.100378	0.115954	0.10353	0.106607	0.117168	0.119729	0.120142	0.118856
FBpp0071448	Act57B	6	6.78003e-10	3.64213e-09	5.7143e-06	2.79587e-05	0.00227242	0.0639397	0.15245	0.304807	0.476497
FBpp0082597	Act88F	216	0.0938016	0.0928943	0.115069	0.0984368	0.0984106	0.1133	0.119813	0.125646	0.142628
FBpp0078850	Pfas	66	0.133567	0.129582	0.119659	0.124402	0.105285	0.101566	0.0959405	0.0966034	0.0933946
FBpp0079059	Gart	58	0.119745	0.115728	0.10773	0.109868	0.110687	0.111267	0.108534	0.10834	0.1081
FBpp0100050	Adh	30	0.128314	0.12934	0.132038	0.112314	0.111039	0.0988994	0.104335	0.0948518	0.0888684
FBpp0309249	adp	6	0.10771	0.111188	0.111797	0.11149	0.106944	0.100815	0.110717	0.12477	0.11457
FBpp0303766	Mps1	14	0.101725	0.187774	0.185693	0.177486	0.170194	0.0803827	0.0446291	0.0317134	0.0204031
FBpp0089214	Ald1	61	0.106139	0.113696	0.139446	0.10897	0.0955602	0.0859723	0.101184	0.119524	0.129509
FBpp0081135	Ama	16	2.18738e-06	1.4759e-05	0.0129945	0.0581744	0.13174	0.197122	0.202981	0.198643	0.198329
FBpp0080697	amd	6	8.55496e-07	0	0.00349347	0.0350933	0.0602902	0.044173	0.0672129	0.284542	0.505195
FBpp0071266	amx	1	0.0853574	0.0718896	0.131587	0.0811531	0.0907406	0.116769	0.124994	0.152183	0.145326
FBpp0086155	Amy-p	8	0.0430514	0.044828	0.0424686	0.0283536	0.0870583	0.138906	0.363425	0.126584	0.125326
FBpp0307770	AnxB9	22	0.0643671	0.0721548	0.0810697	0.0810688	0.0781793	0.0914349	0.134561	0.181319	0.215846
FBpp0291143	AnxB10	32	0.124749	0.130127	0.171606	0.124465	0.101053	0.0938658	0.0979684	0.0896193	0.066547
FBpp0303510	aop	8	0.0571435	0.07557	0.0502927	0.144471	0.198144	0.171498	0.122517	0.0914233	0.0889406
FBpp0306232	RpLP0	42	0.109211	0.10483	0.10481	0.106172	0.104679	0.112572	0.11833	0.118147	0.121251
FBpp0298292	Appl	3	8.0286e-06	5.8731e-06	0.0194507	0.0286519	0.0328455	0.0910763	0.194454	0.277472	0.356036
FBpp0312099	Aprt	9	0.108452	0.104089	0.105075	0.0904523	0.108184	0.121667	0.12077	0.126121	0.115189
FBpp0075272	Arl1	4	0.122897	0.120841	0.10029	0.147276	0.0965203	0.0651219	0.0732264	0.173504	0.100322
FBpp0076270	Argk1	66	0.09523	0.0925588	0.085936	0.075649	0.0618016	0.0836798	0.133083	0.173578	0.198484
FBpp0089034	arm	19	0.0195142	0.0389714	0.0629021	0.131666	0.138358	0.131639	0.138276	0.179569	0.159105
FBpp0086821	arr	12	0.0510578	0.0816156	0.094238	0.138928	0.138638	0.147596	0.128856	0.107234	0.111837
FBpp0084040	ash2	14	0.0945223	0.100352	0.0925656	0.110015	0.123409	0.134035	0.116961	0.116304	0.111837
FBpp0084071	asp	37	0.194241	0.139274	0.13674	0.193189	0.165198	0.0863961	0.0403272	0.0293632	0.0152714
FBpp0079754	aub	67	0.174245	0.161654	0.142337	0.155414	0.118884	0.095873	0.0664096	0.050277	0.0349067
FBpp0081957	aurA	24	0.240836	0.232003	0.197345	0.156445	0.118852	0.0301098	0.011229	0.0125648	0.000615464
FBpp0311978	awd	87	0.123597	0.128721	0.153721	0.0954188	0.114405	0.104383	0.102428	0.0933747	0.0839514
FBpp0074146	Axs	7	0.128673	0.142537	0.122175	0.129224	0.133918	0.101068	0.0770265	0.0830968	0.0822826
FBpp0289353	Dll	1	0.00719277	0	0.0165363	0.127499	0.140087	0.172119	0.183408	0.158768	0.194391
FBpp0110299	baz	27	0.0214799	0.0529356	0.06807	0.108371	0.151153	0.198374	0.152185	0.119317	0.128115
FBpp0073686	ben	6	0.114777	0.124668	0.166787	0.118892	0.113669	0.0933258	0.0997536	0.0930823	0.0750448
FBpp0303589	bi	3	0.00442777	0.006278	0.00746428	0.0135153	0.0520555	0.181696	0.233682	0.234599	0.266282
FBpp0303019	bib	5	0	0.0388592	0.146577	0.332653	0.247325	0.103035	0.0580066	0.0414148	0.0321284
FBpp0086896	bic	13	0.059358	0.092699	0.057128	0.147679	0.104864	0.123485	0.114426	0.148502	0.151859
FBpp0080362	BicC	12	0.667389	0.196713	0.0967961	0.0172464	0.00425903	0	2.33181e-08	0.0175965	0
FBpp0303259	BicD	41	0.114169	0.132213	0.121102	0.116549	0.107072	0.103572	0.0995008	0.101982	0.103839
FBpp0303193	brm	53	0.0530887	0.0717312	0.0711665	0.101557	0.124147	0.149296	0.143864	0.146585	0.138564
FBpp0070606	brn	5	0.127624	0.103267	0.114337	0.116448	0.112435	0.102389	0.116475	0.121184	0.0858427
FBpp0077114	Elba1	4	0.00330738	0.442342	0.482753	0.0605617	0.0110361	0	3.8854e-09	2.69138e-09	0
FBpp0078719	Nin	26	0.0407331	0.208426	0.246065	0.0965481	0.0852646	0.0983505	0.0819183	0.0704183	0.0722757
FBpp0079676	bsk	10	0.0182828	0.0178093	0.023179	0.0370451	0.0875482	0.157942	0.188889	0.23147	0.237833
FBpp0290556	bur	39	0.111058	0.116058	0.117262	0.122205	0.112219	0.115541	0.104264	0.104483	0.0969095
FBpp0312192	bw	1	5.2068e-06	0	0.0229727	0	0.0123307	0.0818608	0.207741	0.320841	0.354248
FBpp0290315	by	4	0.0378995	0.0323925	0.0253445	0.0142846	0.0149367	0.0854886	0.142055	0.269199	0.378399
FBpp0312193	ca	28	0.159793	0.136062	0.125112	0.112853	0.0968803	0.0886543	0.0872442	0.0959194	0.0974818
FBpp0308004	cact	3	0.175349	0.11887	0.111608	0.151721	0.110892	0.0834831	0.0665457	0.0856952	0.095836
FBpp0080942	cad	6	0.243637	0.240001	0.0893798	0.0233573	0.0293991	0.0502303	0.0833108	0.108991	0.131693
FBpp0087110	Cam	26	0.0903452	0.108974	0.184612	0.158553	0.0690399	0.083612	0.114718	0.0996838	0.0904615
FBpp0288517	capu	8	0.0882386	0.0804048	0.0690676	0.0579572	0.0595651	0.14966	0.160404	0.169	0.165702
FBpp0303585	car	11	0.104629	0.103171	0.0952261	0.105577	0.111992	0.118321	0.118083	0.121901	0.121101
FBpp0089135	CkIIbeta	13	0.112127	0.113981	0.12106	0.106229	0.0994293	0.109973	0.114356	0.11047	0.112374
FBpp0074825	Cat	17	0.0351658	0.0395819	0.0485273	0.0461749	0.0552682	0.100844	0.178108	0.226687	0.269643
FBpp0089382	Pka-C1	21	0.0856902	0.095022	0.0989587	0.107403	0.119635	0.129399	0.120595	0.114737	0.12856
FBpp0082581	Cp190	64	0.0210124	0.0492189	0.0587519	0.0876769	0.121568	0.166941	0.170538	0.158647	0.165646
FBpp0088592	Cf2	2	0.0281975	0.0381611	0.0358935	0.0353233	0.0563463	0.116548	0.177733	0.248817	0.262981
FBpp0111707	cg	18	0.0167188	0.0496335	0.054683	0.0737573	0.121244	0.177779	0.172257	0.167677	0.166251
FBpp0078642	Col4a1	5	0	3.55804e-09	0	2.7724e-05	0	0.0289852	0.112299	0.298271	0.560418
FBpp0080396	chif	18	0.0419455	0.0899554	0.101846	0.108533	0.139539	0.150305	0.133143	0.118892	0.11584
FBpp0089196	chic	24	0.0758477	0.0863236	0.104896	0.0998084	0.0915873	0.105404	0.115232	0.210894	0.110007
FBpp0070064	cin	20	0.0923039	0.100669	0.110319	0.122533	0.118359	0.124064	0.112244	0.110888	0.108618
FBpp0080283	ck	50	0.0735665	0.0905949	0.0910015	0.0886663	0.0809333	0.112357	0.129185	0.161943	0.171753
FBpp0303003	cl	16	0.0710261	0.0726011	0.123577	0.126772	0.126381	0.115957	0.125613	0.123745	0.114328
FBpp0089397	Chc	107	0.118924	0.110234	0.103805	0.117951	0.103061	0.101684	0.102632	0.128015	0.113694
FBpp0078964	eya	1	4.22313e-07	0	0	0.181948	0.206427	0.191167	0.145041	0.161562	0.113854
FBpp0071604	clt	12	0.135976	0.143143	0.142253	0.139638	0.105926	0.0933819	0.0818823	0.0807124	0.077087
FBpp0304594	cm	16	0.102638	0.118761	0.11564	0.118397	0.112624	0.110243	0.105391	0.11384	0.102466
FBpp0311059	cn	3	0	0.00163287	0.00176117	0.0152241	0.130689	0.242913	0.199194	0.186229	0.222357
FBpp0080405	cni	7	0.0958597	0.096802	0.0833119	0.112216	0.127754	0.109956	0.126425	0.124124	0.123551
FBpp0305521	comt	11	0.0654459	0.0608025	0.0561179	0.0623016	0.0735621	0.109569	0.152137	0.178958	0.241105
FBpp0307854	cos	15	0.0833648	0.112766	0.123903	0.142684	0.137475	0.129731	0.101231	0.0863993	0.0824459
FBpp0076300	Cp19	5	0.434476	0.114972	0.141003	0.0158635	0.0538745	0.0658813	0.057432	0.08478	0.0317171
FBpp0071150	Cp36	5	0.196064	0.110145	0.101513	0.0700168	0.100172	0.100767	0.133521	0.109991	0.0778109
FBpp0071151	Cp38	5	0.498386	0.122186	0.0959129	0.0212646	0.0443562	0.0623592	0.0512745	0.074549	0.0297109
FBpp0070473	crm	10	0.114085	0.134845	0.113924	0.0955821	0.110296	0.127595	0.105448	0.0966645	0.101559
FBpp0070402	crn	32	0.0743891	0.0768138	0.072846	0.10251	0.124008	0.145929	0.136504	0.13688	0.130121
FBpp0070362	csw	10	0.111126	0.133204	0.147744	0.13613	0.103873	0.101315	0.0884228	0.094709	0.0834769
FBpp0070363	csw	15	0.112087	0.136383	0.142739	0.12972	0.103394	0.101056	0.0945496	0.0878959	0.0921748
FBpp0110418	cta	7	0.0626517	0.111824	0.103605	0.107381	0.109866	0.121135	0.120331	0.131403	0.131803
FBpp0288761	cup	39	0.754901	0.146776	0.0443105	0.0133169	0.00777364	0.00257035	0.00212992	0.028221	9.58865e-21
FBpp0309406	cv	1	0.0155494	0.0181166	0.0305819	0.0557063	0.136385	0.214765	0.199829	0.164742	0.164324
FBpp0075807	CycA	13	0.0625923	0.153824	0.226515	0.213115	0.2063	0.0635422	0.0333839	0.0240429	0.0166842
FBpp0071822	CycB	21	0.15437	0.214191	0.216167	0.183206	0.164085	0.0331627	0.0171379	0.0133394	0.00434191
FBpp0080486	Cyt-b5-r	2	0	0.00497698	0.0206509	0.0199657	0.0888724	0.205597	0.210062	0.213725	0.23615
FBpp0305249	D	2	0.00441096	0.120628	0.158156	0.171575	0.151846	0.135397	0.0993242	0.0877507	0.0709124
FBpp0290739	D1	18	0.00748954	0.033663	0.0347013	0.065912	0.112982	0.176804	0.202685	0.181882	0.183881
FBpp0303222	Dab	25	0.00966283	0.0327425	0.0426984	0.0840034	0.112628	0.148521	0.1614	0.183453	0.22489
FBpp0085075	Sap-r	18	0.144163	0.0737976	0.0786305	0.0727343	0.125268	0.125661	0.133681	0.130087	0.115978
FBpp0087118	SmF	3	0.0819599	0.0927832	0.116057	0.0695805	0.115159	0.122744	0.134905	0.160038	0.106773
FBpp0071097	dec	19	0.701699	0.113347	0.080567	0.00750069	0.0156786	0.0156435	0.0164467	0.0409731	0.00814434
FBpp0081376	Dhod	33	0.115306	0.116692	0.115248	0.117868	0.117519	0.112979	0.10935	0.100217	0.0948207
FBpp0303459	Hr3	8	0	0.00126165	0.00766772	0	0	0.11213	0.288843	0.323819	0.266279
FBpp0073061	dib	10	0	0.00935258	0.047522	0.22456	0.240063	0.1784	0.114751	0.104936	0.0804162
FBpp0308931	ect	6	9.8684e-11	4.8506e-06	0.00157521	0.0021318	0.027705	0.0294668	0.0927293	0.339052	0.507336
FBpp0082300	Dip-B	52	0.126599	0.122185	0.112168	0.106877	0.119014	0.113414	0.0998453	0.0969796	0.102919
FBpp0311237	Dip-C	18	0.112881	0.11816	0.107459	0.112566	0.117414	0.116522	0.10758	0.102715	0.104703
FBpp0099796	disco	1	0	0.0170359	0.0442255	0.106003	0.134978	0.187545	0.198276	0.16099	0.150946
FBpp0083154	Dl	3	0.0795577	0.235716	0.119801	0.199319	0.126024	0.0639193	0.0517255	0.0526846	0.0712533
FBpp0303681	Lar	22	0.0615901	0.0743653	0.0805289	0.0963102	0.107494	0.131749	0.135277	0.14939	0.163296
FBpp0082962	DNaseII	12	0.0264114	0.0255302	0.0262496	0.0589406	0.157833	0.196593	0.166188	0.16155	0.180704
FBpp0305507	dnc	5	0.127548	0.139917	0.143191	0.0984793	0.0759801	0.0653832	0.0700377	0.107386	0.172078
FBpp0070259	dor	20	0.100505	0.101965	0.0923516	0.107255	0.109113	0.123521	0.113082	0.126382	0.125827
FBpp0077455	dpp	1	0	0.0701582	0.116216	0.163788	0.145588	0.189262	0.116299	0.0900563	0.108634
FBpp0073310	dsh	18	0.0713285	0.0977257	0.100201	0.108165	0.113614	0.130833	0.126092	0.119273	0.132767
FBpp0070465	dwg	2	0.0269536	0.0347233	0.0489898	0.0848053	0.13161	0.182197	0.166272	0.161227	0.163221
FBpp0082539	ea	3	0.137205	0.143625	0.187576	0.145081	0.0844669	0.0611494	0.0603801	0.0836529	0.0968634
FBpp0073990	eas	11	0.0810177	0.0969084	0.108438	0.0988199	0.117549	0.107146	0.103828	0.128973	0.15732
FBpp0304412	E(bx)	82	0.0503243	0.0661933	0.0690573	0.0899223	0.124368	0.158152	0.153757	0.142181	0.146045
FBpp0100019	ec	6	0	0.0308667	0.0883264	0.182338	0.185118	0.194311	0.137597	0.101155	0.080288
FBpp0072781	ecd	23	0.113997	0.112097	0.109537	0.114427	0.109663	0.121748	0.11022	0.107365	0.100947
FBpp0291631	EcR	3	0.0646807	0.0953395	0.103433	0.0971506	0.101936	0.136761	0.106821	0.150652	0.143226
FBpp0306381	ed	30	0.0662018	0.0760737	0.0893989	0.125258	0.120793	0.130261	0.125807	0.136055	0.130152
FBpp0085194	eEF1alpha2	1	0.0647179	0.147679	0.542306	0.156855	0.007283	0.00985707	0.00874474	0.0230872	0.0394705
FBpp0085266	eEF2	256	0.109018	0.105832	0.100335	0.109659	0.109259	0.116821	0.114259	0.115658	0.119159
FBpp0309937	egl	27	0.139965	0.129983	0.121843	0.112228	0.0979648	0.101942	0.100005	0.0999584	0.0961122
FBpp0303210	MsrA	12	0.0551139	0.0531897	0.0666622	0.0643176	0.077438	0.134918	0.231587	0.156147	0.160626
FBpp0085889	Cth	19	0.102514	0.117166	0.111425	0.0946649	0.118771	0.119725	0.127499	0.103245	0.104991
FBpp0074915	Eip75B	6	2.57016e-06	0	0.00748819	0.0124447	0.101661	0.346267	0.22034	0.231219	0.0805768
FBpp0072477	emc	1	0.0130441	0.0325548	0.0774071	0.155283	0.19085	0.165803	0.140544	0.116744	0.107771
FBpp0082326	ems	3	0	0.0425266	0.0395438	0.143169	0.178215	0.172702	0.173566	0.12401	0.126268
FBpp0113115	ena	14	0.0148371	0.0358216	0.0535785	0.0927425	0.12514	0.170208	0.176383	0.162487	0.168803
FBpp0077571	Eno	67	0.118324	0.116689	0.115796	0.109273	0.116609	0.116924	0.103592	0.100837	0.101955
FBpp0303473	E(Pc)	18	0.0305711	0.0582233	0.0586708	0.103168	0.130743	0.164537	0.154766	0.144636	0.154685
FBpp0079907	esc	12	0.0879819	0.0944133	0.092258	0.123377	0.123914	0.136655	0.119718	0.11762	0.104063
FBpp0075735	Est-6	5	0.126021	0.113717	0.11121	0.0838129	0.107144	0.129674	0.114094	0.113086	0.101242
FBpp0305515	exd	9	0.0383089	0.0576575	0.06248	0.100351	0.138522	0.153452	0.154263	0.145322	0.149644
FBpp0074237	Taf9	19	0.0652268	0.0742845	0.0768716	0.0963116	0.122631	0.150047	0.144207	0.133949	0.136471
FBpp0073385	e(y)2	3	0.0780033	0.0914038	0.116845	0.124701	0.113807	0.128548	0.139415	0.115107	0.0921686
FBpp0076008	E(z)	10	0.0829015	0.0715513	0.0801613	0.113846	0.133583	0.164012	0.128047	0.118216	0.107682
FBpp0308965	tei	1	0	1.19623e-05	0	0.0415143	0.148933	0.150287	0.214888	0.188886	0.25548
FBpp0070633	Fas2	43	1.71162e-06	0.00135122	0.00574676	0.0215053	0.0758869	0.167587	0.209449	0.249022	0.26945
FBpp0290605	Fas3	12	9.61493e-10	0	0.00847504	0	0.0105533	0.0865547	0.199086	0.303642	0.391689
FBpp0311111	Fas3	2	2.17847e-10	0	6.4023e-06	0	0.0122349	0.12138	0.241527	0.296527	0.328325
FBpp0303365	fkh	4	0.000564006	0.00720683	0.0219543	0.0928543	0.150069	0.202584	0.202069	0.158063	0.164635
FBpp0086773	fl(2)d	9	0.0443614	0.0562984	0.052894	0.0952641	0.134591	0.162255	0.161267	0.140475	0.152593
FBpp0302779	Actn	62	0.0955569	0.0940458	0.0905274	0.0975805	0.101335	0.0979799	0.103437	0.13895	0.180587
FBpp0076893	fliI	16	0.0567058	0.0642797	0.0656326	0.089256	0.0986992	0.13567	0.15614	0.167399	0.166218
FBpp0071381	flw	17	0.128845	0.134558	0.146899	0.105603	0.0942483	0.0876947	0.0935411	0.097647	0.110964
FBpp0088923	for	30	0.122017	0.149346	0.14659	0.138077	0.108606	0.0955451	0.0823169	0.0778403	0.0796609
FBpp0081530	FER	11	0	3.1624e-05	0.0185969	0.0891773	0.119726	0.183261	0.189786	0.190596	0.208825
FBpp0070380	fs(1)K10	4	0.0127653	0.0520813	0.039447	0.094073	0.112787	0.168558	0.176803	0.156136	0.18735
FBpp0070225	png	2	0.505758	0.202739	0.14516	0.0613525	0.0255624	0.0101003	0.0117594	0.024997	0.0125716
FBpp0070463	fs(1)Ya	6	0.482902	0.30919	0.135488	0.0266034	0.0092323	0.00875515	0.00286968	0.0192489	0.00571019
FBpp0309018	dup	28	0.224512	0.134046	0.12713	0.105977	0.122334	0.105326	0.0692934	0.0647164	0.046665
FBpp0077167	ft	34	0	2.51974e-05	0.00814178	0.0792177	0.15515	0.242686	0.215717	0.160792	0.138271
FBpp0081139	ftz	1	0.0112994	0.192439	0.444799	0.0493433	0.149714	0.138928	0.01346	0	1.6983e-05
FBpp0074853	ftz-f1	1	0.0504463	0.226816	0.220088	0.0584684	0.0259527	0.00603715	0.0231454	0.0448201	0.344227
FBpp0074373	fu	7	0.0976833	0.130832	0.143846	0.131288	0.136402	0.119091	0.0876649	0.0838438	0.06935
FBpp0073424	fw	3	3.129e-06	0	0	2.52623e-05	0	0.0153445	0.117032	0.378733	0.488862
FBpp0303135	fz	4	0.0916197	0.142848	0.151084	0.08113	0.0845056	0.113329	0.110944	0.106877	0.117663
FBpp0080391	fzy	10	0.183266	0.152208	0.178081	0.227922	0.16592	0.0423255	0.0253186	0.0187365	0.00622267
FBpp0073673	g	18	0.108808	0.122069	0.133497	0.11708	0.112788	0.106708	0.0993242	0.106752	0.0929741
FBpp0074428	bnb	20	0.0054321	0.0128466	0.0513939	0.158907	0.110771	0.135239	0.142724	0.164651	0.218036
FBpp0087977	Gapdh1	70	0.125453	0.118938	0.121089	0.102302	0.119927	0.117733	0.099522	0.0936343	0.101401
FBpp0073922	Gapdh2	21	0.129954	0.128927	0.112166	0.103207	0.119608	0.112878	0.100155	0.0922485	0.100857
FBpp0088990	Gdh	1	0.138905	0.122547	0.100208	0.113688	0.106668	0.0875813	0.108011	0.0913554	0.131037
FBpp0088988	Gdh	57	0.100119	0.10446	0.103892	0.10216	0.114113	0.108457	0.105325	0.121402	0.140072
FBpp0312134	gdl	4	0.090683	0.121126	0.167557	0.120612	0.121853	0.113459	0.109351	0.0783613	0.0769979
FBpp0076643	Galphai	15	0.0426848	0.0730531	0.102176	0.130881	0.132445	0.133981	0.11972	0.147967	0.117092
FBpp0303987	Gbeta13F	16	0.050181	0.0581109	0.0718446	0.0873799	0.0993157	0.133537	0.151081	0.171398	0.177152
FBpp0075498	DCTN1-p150	57	0.120425	0.119755	0.111576	0.115106	0.113316	0.116253	0.105354	0.0993712	0.0988433
FBpp0297934	Glt	6	0.0055775	0.00258076	0.0101167	0.00305105	0.00379787	0.010545	0.0776337	0.28934	0.597358
FBpp0075447	gnu	1	0.645115	0.226492	0.0346023	0.0188918	0.0143102	0.0167126	0	0.0337007	0.0101757
FBpp0087359	Galphao	16	0.0315606	0.05749	0.0637535	0.070159	0.0710923	0.0952693	0.142809	0.221273	0.246593
FBpp0290625	Galphas	15	0.00442263	0.00715484	0.0119824	0.057608	0.094758	0.156346	0.189983	0.234755	0.24299
FBpp0086370	Got1	23	0.11207	0.112747	0.12426	0.110369	0.109759	0.100981	0.101627	0.113563	0.114625
FBpp0077537	Got2	57	0.12911	0.126024	0.125492	0.119914	0.114955	0.107661	0.0989828	0.0888127	0.089048
FBpp0078777	Gpdh1	18	0.124795	0.121411	0.120604	0.119852	0.108517	0.103192	0.101957	0.0998463	0.0998255
FBpp0071477	grau	5	0.0369292	0.0494397	0.0584441	0.0841361	0.114091	0.15653	0.162882	0.163314	0.174233
FBpp0303221	grn	3	3.39383e-06	0	0.0122679	0.0494447	0.109274	0.171253	0.226716	0.219868	0.211173
FBpp0089115	gro	27	0.0804753	0.104116	0.105241	0.124015	0.12354	0.128833	0.122221	0.112047	0.0995103
FBpp0077773	Gs1	43	0.107925	0.110511	0.112839	0.114742	0.10904	0.112882	0.106417	0.111317	0.114329
FBpp0310162	Gs2	13	0	1.34882e-05	0	0.00360103	0.0348696	0.148162	0.232374	0.272484	0.308495
FBpp0072363	gsb-n	6	2.35093e-06	0.00590012	0.0110061	0.0367267	0.138682	0.273943	0.215566	0.163799	0.154374
FBpp0072349	gsb	1	0	0.00367118	0.0517358	0.395417	0.315392	0.127098	0.0597577	0.0294687	0.0174598
FBpp0082077	GstD1	17	0.114619	0.122873	0.149969	0.113985	0.0793223	0.0798814	0.113787	0.130253	0.0953095
FBpp0070444	gt	1	0	0.251126	0.426362	0.243305	0.0792073	0	7.64059e-09	7.08838e-09	0
FBpp0083322	H	12	0.0577757	0.114773	0.114815	0.112823	0.116384	0.13525	0.129523	0.10563	0.113027
FBpp0113091	hay	26	0.113309	0.109452	0.0989284	0.115923	0.116886	0.120194	0.11275	0.110467	0.102092
FBpp0081431	hb	2	0.0348061	0.209436	0.222285	0.0615384	0.128484	0.155944	0.0958131	0.0574461	0.0342465
FBpp0307137	her	2	0.0234932	0.0434011	0.0395814	0.0790313	0.156304	0.186066	0.177341	0.152404	0.142378
FBpp0071296	Hex-A	24	0.17203	0.172797	0.157763	0.139476	0.097934	0.0743117	0.0651349	0.0622811	0.0582728
FBpp0070260	hfw	3	0.153351	0.0998403	0.083202	0.0890587	0.0778796	0.124422	0.122198	0.12138	0.128668
FBpp0306426	His2Av	39	0.0247164	0.0321918	0.0440768	0.0700473	0.124521	0.173161	0.183916	0.160781	0.186589
FBpp0080722	hook	31	0.0396538	0.069292	0.0921276	0.100319	0.114046	0.137882	0.142546	0.146133	0.158001
FBpp0071440	Hmr	13	0.0571062	0.08849	0.0905435	0.103318	0.130618	0.15252	0.128226	0.12953	0.119648
FBpp0076523	Hn	2	0	3.85561e-09	0	2.40037e-05	0	0.0173711	0.170632	0.405288	0.406684
FBpp0084669	Hrb98DE	35	0.0317122	0.0511993	0.055053	0.0994768	0.107416	0.147357	0.172919	0.161258	0.173609
FBpp0082175	Hsc70-2	1	0.103975	0.105337	0.101306	0.103682	0.107692	0.103368	0.131464	0.11426	0.128916
FBpp0073448	Hsc70-3	143	0.0989038	0.10024	0.0945275	0.099139	0.102461	0.121029	0.12487	0.122546	0.136284
FBpp0308990	Hsc70-5	77	0.0997687	0.0999135	0.0951738	0.103127	0.102392	0.115492	0.123966	0.123829	0.136338
FBpp0110266	Hsf	19	0.0510256	0.0640261	0.0728905	0.0967147	0.1223	0.155289	0.147479	0.143118	0.147156
FBpp0100011	Hsp22	6	0.135767	0.240211	0.283479	0.123001	0.125477	0.0199656	0.049984	0.0144325	0.00768322
FBpp0301282	Hsp23	19	0.0795277	0.107367	0.172458	0.13535	0.119096	0.109752	0.100027	0.0929968	0.0834254
FBpp0312157	Hsp26	73	0.141223	0.156827	0.16669	0.127239	0.10988	0.0994209	0.076314	0.065545	0.0568615
FBpp0076182	Hsp27	47	0.138403	0.134799	0.141765	0.115636	0.121188	0.106472	0.0896772	0.0770749	0.0749848
FBpp0076223	Hsp67Ba	1	0	1.8432e-05	0	0.0200095	0.0725097	0.147489	0.187978	0.264971	0.307024
FBpp0292525	CG4456	3	0.0135193	0.0183943	0.0165565	0.0292473	0.0562194	0.152096	0.234453	0.225882	0.253632
FBpp0076225	Hsp67Bc	3	2.30862e-09	0	2.5996e-05	0	0.030843	0.12046	0.213745	0.32765	0.307276
FBpp0083974	Hsp68	6	0.0831066	0.100148	0.146995	0.168864	0.106749	0.0993149	0.0914117	0.0945617	0.108849
FBpp0072904	Hsp83	255	0.126632	0.127802	0.112098	0.117355	0.117082	0.111031	0.0979985	0.0944843	0.0955184
FBpp0081732	hth	4	9.59988e-07	0.00316666	0.0377292	0.125969	0.146328	0.175905	0.187523	0.176305	0.147073
FBpp0271781	Ide	30	0.119189	0.1182	0.107048	0.109119	0.109864	0.114534	0.108384	0.107507	0.106154
FBpp0076393	Idh	70	0.124507	0.11792	0.113072	0.11426	0.112622	0.10738	0.100189	0.105636	0.104414
FBpp0074131	if	11	0	1.64598e-05	0.000131501	0.0371621	0.0689585	0.103354	0.161753	0.26949	0.359134
FBpp0076333	ImpE1	5	5.17279e-10	0	8.56011e-06	0.00148465	0.0145978	0.0497356	0.174671	0.403618	0.355885
FBpp0073000	ImpE2	7	0	1.5015e-05	0	0.0625943	0.0765193	0.086121	0.16632	0.284247	0.324184
FBpp0075579	ImpL1	14	2.7597e-10	3.33267e-09	6.89697e-06	0.00471366	0.0306832	0.0465218	0.14031	0.410727	0.367037
FBpp0304375	Ldh	16	1.83927e-10	0	8.76821e-06	0.00346499	0.0157355	0.0476509	0.171499	0.342091	0.41955
FBpp0077841	in	1	0	1.79608e-05	0	0.0343907	0.0712289	0.236716	0.239056	0.196299	0.222292
FBpp0087251	ix	4	0.0831537	0.098766	0.119451	0.114003	0.112902	0.115197	0.131272	0.113238	0.112017
FBpp0084962	janA	7	0.0915612	0.0895434	0.137081	0.122903	0.112241	0.114963	0.121638	0.106577	0.103493
FBpp0303456	Jra	2	5.07576e-06	0.00375071	0.0132925	0.0438939	0.0756647	0.151418	0.201708	0.229144	0.281123
FBpp0080596	kel	4	0.144368	0.144163	0.13915	0.142334	0.112804	0.0965483	0.0782928	0.0778657	0.0644734
FBpp0086328	Khc	100	0.115343	0.122635	0.115564	0.116627	0.111725	0.112626	0.101621	0.100311	0.103548
FBpp0078442	kkv	3	0	1.40696e-06	0	0	0.00972795	0.0621532	0.128751	0.31319	0.486177
FBpp0305983	klar	15	0.0339035	0.0532539	0.0626762	0.0948963	0.119615	0.139759	0.128069	0.163394	0.204433
FBpp0111722	kn	2	0.062608	0.0595914	0.0590489	0.0749436	0.0972049	0.14201	0.158837	0.156138	0.189617
FBpp0081672	knk	5	0.00411649	0.00312458	0.00196632	3.61786e-05	0.00448793	0.0447756	0.149462	0.327577	0.464454
FBpp0074653	kto	30	0.0749346	0.071455	0.070776	0.094295	0.124135	0.150745	0.139183	0.137327	0.137149
FBpp0309621	kz	25	0.0466117	0.0581068	0.0618324	0.0778681	0.112131	0.153547	0.156218	0.161026	0.172659
FBpp0070114	Mybbp1A	37	0.0268347	0.0432372	0.0519481	0.08532	0.109436	0.156105	0.171725	0.171618	0.183777
FBpp0070424	egh	4	0.0708642	0.131562	0.127384	0.114646	0.101221	0.09517	0.0905114	0.133684	0.134957
FBpp0073316	l(1)10Bb	8	0.048887	0.0672389	0.0803083	0.103554	0.126573	0.147854	0.147442	0.141276	0.136866
FBpp0310396	Ddx56	16	0.0098725	0.0359053	0.0510722	0.0804852	0.116071	0.159	0.16959	0.194417	0.183587
FBpp0073672	Grip91	44	0.149963	0.142093	0.135403	0.130775	0.117333	0.10676	0.081825	0.0737206	0.0621287
FBpp0089351	dlg1	2	0.0291159	0.0348465	0.0650308	0.0154201	0.0461281	0.0876694	0.156322	0.211623	0.353844
FBpp0303416	dlg1	22	0.0237036	0.040084	0.0601887	0.0891964	0.118366	0.161803	0.158053	0.163558	0.185048
FBpp0078810	ifc	6	0.0621919	0.0867032	0.103039	0.0904698	0.122968	0.115602	0.130489	0.132069	0.156468
FBpp0303628	eIF4A	121	0.112228	0.107941	0.105898	0.116942	0.10257	0.113177	0.107838	0.121998	0.111408
FBpp0080146	Arpc1	28	0.0952872	0.0961422	0.0978688	0.104227	0.104095	0.115231	0.118323	0.135008	0.133817
FBpp0080118	Sos	34	0.0537278	0.0545437	0.0535922	0.0882578	0.115262	0.158778	0.156679	0.154921	0.164238
FBpp0080202	Pgant35A	7	0.111399	0.0856712	0.0975301	0.115218	0.0926974	0.106022	0.11723	0.134967	0.139267
FBpp0080284	CIAPIN1	18	0.0702826	0.102924	0.134384	0.113898	0.11574	0.117016	0.124332	0.122041	0.0993826
FBpp0080265	stc	10	0.131959	0.11953	0.105812	0.1051	0.106443	0.109453	0.112643	0.102731	0.106329
FBpp0080299	wor	1	0	6.11302e-05	0	0.153806	0.421316	0.259679	0.106282	0.0343105	0.0245445
FBpp0080319	Mtr4	48	0.0683656	0.0795229	0.0821115	0.104085	0.117632	0.142413	0.136463	0.13557	0.133836
FBpp0080327	Gli	12	0.00666963	0.00755653	0.0134194	0.0436147	0.0928833	0.16648	0.199975	0.216284	0.253117
FBpp0080329	ND-B17	16	0.105447	0.0999696	0.120958	0.103825	0.118664	0.11365	0.107328	0.112539	0.117619
FBpp0080323	wek	1	0.0375569	0.0759005	0.0913702	0.112622	0.154297	0.156672	0.136495	0.0944739	0.140613
FBpp0080411	crp	11	0.0256239	0.0683613	0.0778041	0.0792977	0.119597	0.163475	0.164654	0.15546	0.145727
FBpp0080401	mRpL4	7	0.113973	0.11415	0.111531	0.115048	0.112661	0.108383	0.116781	0.105257	0.102218
FBpp0080719	l(2)37Bb	12	0.107218	0.105963	0.0948853	0.10446	0.102319	0.115871	0.113009	0.129897	0.126378
FBpp0080687	Catsup	6	0.0684033	0.0674529	0.0890606	0.0867384	0.102624	0.120182	0.139278	0.160944	0.165317
FBpp0080708	Phb1	66	0.118466	0.118613	0.153989	0.122498	0.102212	0.0871506	0.104253	0.102751	0.0900676
FBpp0080699	CG10561	2	0.088592	0.107469	0.0924897	0.0946119	0.0817648	0.11018	0.128951	0.133605	0.162336
FBpp0303743	swm	33	0.0835997	0.108654	0.106925	0.11352	0.131991	0.12745	0.112683	0.106193	0.108984
FBpp0305104	AspRS	47	0.114532	0.112717	0.103394	0.107749	0.103993	0.111971	0.117186	0.115596	0.11286
FBpp0297545	l(2)gl	53	0.0280626	0.0423589	0.0537481	0.0876762	0.12568	0.157473	0.156204	0.16601	0.182787
FBpp0088955	CG5504	21	0.121683	0.113208	0.105253	0.107677	0.104553	0.107281	0.108142	0.114784	0.11742
FBpp0297363	CG5504	1	0.0950501	0.102444	0.124708	0.102148	0.105539	0.10779	0.115012	0.120063	0.127245
FBpp0072743	dre4	65	0.110908	0.106214	0.107046	0.11417	0.118077	0.12531	0.117296	0.105139	0.0958399
FBpp0075119	Prosbeta6	43	0.106355	0.111615	0.124099	0.119168	0.114004	0.119359	0.104156	0.104921	0.0963224
FBpp0081089	sas	11	0	3.61007e-06	0	0.0158562	0.027028	0.140385	0.244735	0.249406	0.322586
FBpp0082171	l(3)87Df	2	0.0977223	0.0966542	0.156241	0.125892	0.10566	0.095161	0.106538	0.107277	0.108854
FBpp0085104	dco	9	0.0949944	0.126159	0.118005	0.108398	0.112106	0.111788	0.108167	0.110737	0.109646
FBpp0308671	hyd	92	0.0831939	0.0916899	0.0906561	0.105721	0.125251	0.142317	0.128709	0.117948	0.114514
FBpp0084545	l(3)mbt	33	0.0825634	0.115423	0.105048	0.120844	0.13517	0.129849	0.11031	0.0980748	0.102717
FBpp0304889	sti	56	0.0679502	0.103272	0.11653	0.20046	0.231583	0.145851	0.0651053	0.0413095	0.0279391
FBpp0088268	pho	8	0.0907787	0.133652	0.145291	0.133668	0.141979	0.127575	0.0971004	0.0694488	0.0605081
FBpp0080297	lace	18	0.0877192	0.108397	0.105733	0.0989451	0.10526	0.108587	0.112709	0.130521	0.142128
FBpp0297902	Lam	113	0.0376007	0.04634	0.0487263	0.0653923	0.100591	0.157245	0.177177	0.176507	0.190421
FBpp0076722	LanA	102	0	7.14118e-06	1.35757e-05	0.00897	0.0405404	0.126726	0.197405	0.28582	0.340518
FBpp0081255	lds	57	0.139771	0.128764	0.128521	0.127709	0.125473	0.118864	0.089981	0.0758104	0.0651064
FBpp0303020	robo2	11	1.94916e-06	0	0.0345124	0.184938	0.176912	0.187676	0.145874	0.138152	0.131934
FBpp0087732	lin	3	0.0354065	0.0336765	0.062059	0.127276	0.1487	0.143527	0.126817	0.161261	0.161278
FBpp0311765	Lsp1beta	5	0.0893227	0.0524789	0.039051	0.0517639	0.136141	0.193897	0.157961	0.147636	0.131748
FBpp0311507	Lsp2	11	0.0441559	0.0238581	0.0190452	0.015085	0.131142	0.196577	0.174563	0.196786	0.198788
FBpp0305699	lt	7	0.102119	0.112281	0.113803	0.124577	0.115432	0.100329	0.102458	0.112116	0.116885
FBpp0088873	Rab32	14	0.194102	0.159273	0.154317	0.0969671	0.0672671	0.062862	0.0743268	0.100596	0.0902894
FBpp0073400	m	5	1.21001e-11	6.80223e-09	0	4.50201e-05	0.0034826	0.025165	0.126668	0.45215	0.39249
FBpp0070150	RpL36	15	0.103131	0.099291	0.0961387	0.106186	0.104458	0.116493	0.129209	0.119133	0.12596
FBpp0311353	RpS5a	4	0.0558834	0.0578329	0.060301	0.0651943	0.0869678	0.12044	0.150392	0.226472	0.176517
FBpp0077716	RpLP1	6	0.0977474	0.111618	0.138764	0.0873377	0.104342	0.109256	0.130628	0.116803	0.103505
FBpp0083802	RpS3	199	0.110131	0.102941	0.10193	0.107181	0.101321	0.117334	0.117868	0.119644	0.121651
FBpp0084959	RpL32	58	0.0897055	0.090937	0.109824	0.100748	0.0878537	0.119252	0.133629	0.131543	0.136508
FBpp0084353	E(spl)m4-BFM	2	0.0088653	0.0509949	0.0678907	0.455797	0.356032	0.0447328	0.00671784	0.00896911	1.38076e-09
FBpp0076782	Rcc1	31	0.0270793	0.0498448	0.0644897	0.106602	0.136923	0.166531	0.157285	0.148018	0.143227
FBpp0311241	mal	14	0.124194	0.122032	0.115987	0.12544	0.125653	0.110898	0.0910183	0.0929278	0.0918511
FBpp0085235	Map205	51	0.034912	0.0532201	0.0380899	0.0936202	0.112888	0.159445	0.156613	0.164969	0.186243
FBpp0306414	Map205	1	0.0233582	0.0433849	0.0419016	0.0942746	0.102065	0.145354	0.164973	0.171997	0.212691
FBpp0080412	twe	4	0.681207	0.2768	0.0281616	0	1.03174e-06	9.19832e-06	0	0.0138215	0
FBpp0310174	mei-9	24	0.139191	0.122031	0.124959	0.1277	0.116529	0.106636	0.0924254	0.0892827	0.0812475
FBpp0309743	mei-S332	4	0.0989584	0.190411	0.215078	0.161862	0.169821	0.0834177	0.0396926	0.0267756	0.0139839
FBpp0082129	Men	23	0.17815	0.129969	0.110287	0.0545124	0.0475504	0.0754039	0.113821	0.128155	0.162151
FBpp0084329	E(spl)mgamma-HLH	1	2.04064e-06	0	0.00456242	0.376433	0.469865	0.108392	0.0272552	0.013491	0
FBpp0071497	mago	9	0.0731104	0.0758477	0.0869027	0.0942222	0.116844	0.143329	0.143586	0.136354	0.129803
FBpp0088688	Mlc2	12	3.60286e-07	0.00253655	0.00293057	0.00642093	0.0772712	0.0645473	0.1192	0.261553	0.46554
FBpp0085367	mle	32	0.0824333	0.0818173	0.0841198	0.106113	0.11427	0.142998	0.131616	0.129478	0.127156
FBpp0076635	msl-3	9	0.0430505	0.0974363	0.085265	0.107619	0.11984	0.174876	0.124803	0.124338	0.122773
FBpp0075380	mnd	1	0.0657926	0.0636076	0.0706523	0.0943265	0.109274	0.102402	0.135186	0.163385	0.195374
FBpp0085233	mod	48	0.0251772	0.0396928	0.0472876	0.0777391	0.102466	0.158956	0.183782	0.17831	0.18659
FBpp0083459	mod(mdg4)	1	0.0447318	0.034891	0.0487176	0.0821548	0.140262	0.176046	0.158958	0.148528	0.165711
FBpp0083461	mod(mdg4)	4	0.0488591	0.0659575	0.0850557	0.093766	0.138171	0.160819	0.135005	0.138391	0.133975
FBpp0083463	mod(mdg4)	1	0.0161392	0.0992779	0.0918196	0.0969335	0.187892	0.119156	0.145213	0.125937	0.117631
FBpp0083464	mod(mdg4)	1	0.0376543	0.0544291	0.0532	0.0908999	0.135104	0.17977	0.168576	0.13939	0.140976
FBpp0083467	mod(mdg4)	3	0.0423208	0.066331	0.0705565	0.105711	0.141303	0.17746	0.143707	0.112312	0.140298
FBpp0083468	mod(mdg4)	1	0.0287257	0.0390307	0.045757	0.0775732	0.11095	0.166534	0.177247	0.167418	0.186764
FBpp0083469	mod(mdg4)	1	0.0302772	0.0691447	0.097766	0.0788471	0.164808	0.19185	0.154334	0.0960765	0.116896
FBpp0083471	mod(mdg4)	3	0.0557048	0.097683	0.115974	0.125535	0.134249	0.14552	0.123012	0.111459	0.0908627
FBpp0083477	mod(mdg4)	3	0.0265839	0.0470246	0.0678376	0.0856567	0.132301	0.175696	0.151518	0.153987	0.159395
FBpp0083478	mod(mdg4)	11	0.0279104	0.0503627	0.0634743	0.094883	0.13013	0.161826	0.165732	0.157469	0.148212
FBpp0083480	mod(mdg4)	3	0.044666	0.0823054	0.0947913	0.113775	0.114064	0.152451	0.145887	0.118754	0.133306
FBpp0083481	mod(mdg4)	1	0.0509177	0.0638763	0.0764263	0.107524	0.124101	0.154239	0.148807	0.145302	0.128808
FBpp0083484	mod(mdg4)	3	0.0559082	0.0783334	0.0807513	0.117228	0.131863	0.142505	0.140478	0.126045	0.126888
FBpp0112909	mod(mdg4)	1	0.0901475	0.0963335	0.109443	0.142407	0.109348	0.142307	0.117521	0.114654	0.0778394
FBpp0112910	mod(mdg4)	1	0.0480965	0.0819466	0.0985611	0.115848	0.119253	0.145753	0.142696	0.134438	0.113408
FBpp0300270	mod(mdg4)	2	0.049317	0.137377	0.164915	0.123374	0.168247	0.122351	0.0859015	0.0638889	0.0846279
FBpp0082692	mor	67	0.0543032	0.0643581	0.0713213	0.0987705	0.12367	0.148733	0.15051	0.144495	0.143839
FBpp0303270	Rpn8	22	0.113002	0.10798	0.10126	0.110585	0.115584	0.12043	0.117958	0.110507	0.102695
FBpp0311634	Mp20	5	2.89449e-09	0	0.00446393	0.00500755	0.0181527	0.0227826	0.127638	0.317153	0.504802
FBpp0072065	mr	13	0.115147	0.113196	0.121425	0.119436	0.114442	0.108696	0.105793	0.0991288	0.102736
FBpp0072735	mu2	13	0.0695776	0.0900721	0.0853573	0.133584	0.135785	0.158183	0.126678	0.104811	0.0959524
FBpp0300646	mud	55	0.0792889	0.101873	0.135535	0.252579	0.218998	0.0974466	0.0499368	0.0348016	0.0295416
FBpp0073648	mus101	43	0.174115	0.162049	0.152119	0.17286	0.164157	0.0851192	0.0386574	0.0273266	0.0235969
FBpp0311946	mus201	25	0.127609	0.127745	0.111374	0.121752	0.115419	0.117669	0.096907	0.0888704	0.0926552
FBpp0087907	PolZ1	9	0.139251	0.122406	0.11486	0.129219	0.131318	0.112226	0.100479	0.0795901	0.0706491
FBpp0076412	mus301	14	0.141205	0.136878	0.112455	0.132398	0.126978	0.121813	0.0861149	0.0755554	0.066602
FBpp0074888	mus304	10	0.12785	0.132383	0.12678	0.128205	0.12634	0.108474	0.092282	0.0778641	0.0798219
FBpp0082131	PolQ	19	0.178788	0.165736	0.14637	0.192338	0.191761	0.067581	0.0291719	0.0193588	0.00889441
FBpp0081910	Blm	34	0.168326	0.155109	0.141169	0.133657	0.131095	0.104475	0.0691956	0.0547902	0.042184
FBpp0310825	mus312	4	0.135222	0.154433	0.158778	0.140013	0.147752	0.118849	0.0670688	0.0373673	0.0405173
FBpp0089405	Myb	15	0.0193818	0.0605714	0.0733216	0.110397	0.173298	0.146764	0.140733	0.129531	0.146004
FBpp0311138	na	1	0.0316559	0.0377846	0.0455834	0.0767952	0.117418	0.156885	0.150928	0.163974	0.218976
FBpp0088502	Atpalpha	59	0.0583441	0.034468	0.0315582	0.0338847	0.0526481	0.107844	0.163371	0.231454	0.286428
FBpp0311231	ncd	38	0.13089	0.155987	0.158322	0.192116	0.20937	0.0846566	0.0359972	0.0218162	0.0108446
FBpp0076693	ndl	28	0.136689	0.113147	0.112553	0.118508	0.112219	0.100129	0.101716	0.10662	0.0984201
FBpp0088123	nec	7	0.0944212	0.0971209	0.0994814	0.0622682	0.108663	0.112822	0.138114	0.147175	0.139934
FBpp0081481	neur	8	0.0907672	0.10018	0.167977	0.180319	0.140919	0.104055	0.0846779	0.0706048	0.0605008
FBpp0074806	nkd	1	0	0.0110171	0.107092	0.191105	0.186342	0.147092	0.123	0.108945	0.125408
FBpp0073363	nod	3	0.0101353	0.0246291	0.031453	0.204725	0.425253	0.153842	0.0778291	0.0361609	0.0359721
FBpp0083146	nos	1	0.300045	0.241584	0.208374	0.13775	0.0570989	0.0162393	0.00534372	0.0224101	0.0111547
FBpp0308609	numb	14	0.0674087	0.0902348	0.0921059	0.0842405	0.096841	0.123209	0.155939	0.139268	0.150753
FBpp0077246	odd	1	0.00517964	0.0863074	0.151244	0.111932	0.162365	0.127021	0.127308	0.115861	0.112783
FBpp0077357	okr	5	0.18217	0.170416	0.171294	0.211516	0.164684	0.0436548	0.0233918	0.0209247	0.0119484
FBpp0072061	or	9	0.103351	0.117219	0.10868	0.117887	0.103943	0.122943	0.110429	0.107095	0.108452
FBpp0071956	ord	1	0.156843	0.075906	0.110046	0.121298	0.0722422	0.11702	0.129054	0.0858187	0.131773
FBpp0081435	osk	5	0.52817	0.235627	0.117565	0.056245	0.0236073	0.00899378	0.00920397	0.0146412	0.00594607
FBpp0290711	osp	9	0.0532584	0.0611275	0.0404193	0.0169079	0.0228068	0.112458	0.136067	0.228514	0.328441
FBpp0076487	pbl	15	0.0296398	0.0485833	0.0644954	0.187817	0.211323	0.162897	0.119298	0.105137	0.070809
FBpp0078059	Pc	8	0.00818929	0.011826	0.0308594	0.0914801	0.144146	0.183747	0.172725	0.17449	0.182537
FBpp0303033	Pcl	3	0.142961	0.0491135	0.0532819	0.116693	0.149412	0.15221	0.120225	0.114905	0.101198
FBpp0309618	pcx	9	0.0876061	0.0790069	0.079259	0.0945445	0.122873	0.150632	0.125191	0.124882	0.136005
FBpp0070648	peb	11	0	3.57621e-05	0	0.0486444	0.104101	0.178052	0.205033	0.222664	0.24147
FBpp0071892	Fib	26	0.0551811	0.0595039	0.0621039	0.0780676	0.0997074	0.145477	0.164975	0.16624	0.168744
FBpp0085880	Pepck1	12	3.54942e-06	0.00866666	0.0545389	0.146346	0.197145	0.190107	0.15457	0.104753	0.143869
FBpp0087506	Pfk	33	0.129144	0.125917	0.120135	0.12072	0.112591	0.103857	0.091199	0.0995031	0.0969336
FBpp0087761	Pgi	33	0.129344	0.128934	0.116629	0.113161	0.116744	0.105582	0.105893	0.0939812	0.0897302
FBpp0075247	Pgm1	46	0.117555	0.109503	0.109584	0.109864	0.10937	0.111504	0.110874	0.110249	0.111496
FBpp0310458	Raf	13	0.0675333	0.0836915	0.0838611	0.106562	0.119622	0.137544	0.129714	0.131711	0.139761
FBpp0087914	phr	6	0.0642592	0.0561365	0.0652043	0.0916474	0.138704	0.159671	0.135848	0.148852	0.139677
FBpp0304499	pim	2	0.344914	0.264985	0.188158	0.101302	0.0633831	0.0203706	0.00616999	0.00818588	0.00253255
FBpp0074770	pip	3	0.0375858	0.0207442	0.023053	0.0252794	0.063322	0.144441	0.205174	0.236224	0.244177
FBpp0074772	pip	8	2.22267e-09	0	0.00261039	0	0.0120321	0.132913	0.229134	0.283844	0.339467
FBpp0074774	pip	7	0	0.00127842	0.0125346	0	0.00931646	0.110056	0.218879	0.322325	0.325612
FBpp0074776	pip	2	0	0.00449691	0.0138734	0.00261874	0.0110292	0.0853684	0.150156	0.368723	0.363734
FBpp0074777	pip	1	7.51199e-11	0	4.07925e-06	0	0.0131701	0.158458	0.209509	0.286665	0.332193
FBpp0074778	pip	1	6.51158e-10	0	3.85365e-06	0	0.00244051	0.049985	0.134144	0.313657	0.49977
FBpp0074779	pip	1	1.45936e-06	0	0.00580932	0	0.00336765	0.0520161	0.156268	0.29414	0.488398
FBpp0074780	pip	8	3.69398e-10	0.0010559	6.14957e-05	0.000884718	0.0248008	0.183683	0.251317	0.262926	0.275272
FBpp0088115	pk	4	1.93287e-09	0	2.0025e-05	0	0.0290524	0.135631	0.24232	0.274075	0.318902
FBpp0308295	Pkc98E	2	0.00667764	0.00472551	0.00585976	1.805e-05	0	0.0283964	0.140196	0.310779	0.503347
FBpp0085618	plu	2	0.377433	0.274847	0.193274	0.0614543	0.0412818	0.0169293	0.00432423	0.019674	0.0107826
FBpp0070373	pn	16	0.107488	0.113615	0.111211	0.118114	0.124325	0.109289	0.111518	0.107315	0.0971268
FBpp0082675	pnr	1	7.45051e-06	0	0.0397855	0.164618	0.204563	0.244953	0.134019	0.121444	0.0906106
FBpp0088658	pnt	2	0.0212369	0.0180708	0.0325758	0.137241	0.200805	0.216935	0.134305	0.109891	0.128939
FBpp0074608	polo	50	0.16403	0.161501	0.163476	0.172817	0.145747	0.0856782	0.0480529	0.0352334	0.0234651
FBpp0110325	Poxm	1	8.75998e-06	0	0.0219537	0.0641869	0.180764	0.187279	0.193224	0.186102	0.166482
FBpp0306442	Pp1alpha-96A	12	0.0866688	0.0965937	0.122165	0.093432	0.0948321	0.125231	0.119188	0.13758	0.12431
FBpp0291051	Ppn	28	1.10487e-09	0	1.09937e-05	7.19828e-06	0.0144188	0.0795572	0.148644	0.327487	0.429874
FBpp0070883	PpV	10	0.140101	0.131278	0.143875	0.120663	0.100919	0.091479	0.0924166	0.0976783	0.0815901
FBpp0088417	pr	5	0.0639054	0.0867044	0.102911	0.0342721	0.141048	0.136448	0.154665	0.152195	0.12785
FBpp0076321	Prm	28	0	4.48884e-10	0.00999857	1.34978e-07	3.69078e-05	0.00208186	0.0604642	0.265125	0.662293
FBpp0310194	CG2841	1	0.015958	0.149074	0.11937	0.110356	0.0806321	0.0739131	0.0872572	0.134298	0.229143
FBpp0071507	Pu	3	0.00883464	0.0130317	0.0161824	0.00950415	0.0131365	0.0507475	0.197419	0.332114	0.35903
FBpp0081470	pum	21	0.0806951	0.117484	0.122209	0.121934	0.117021	0.117604	0.115837	0.107681	0.0995346
FBpp0303260	put	7	0.0570715	0.110181	0.116023	0.122358	0.10601	0.141369	0.127623	0.111607	0.107756
FBpp0304734	pwn	2	0.00292284	0.00471152	0.0151853	0.0040612	0.00531204	0.0224936	0.155611	0.37332	0.416383
FBpp0071749	px	16	0.0741463	0.0767013	0.0752431	0.0920203	0.114787	0.133266	0.130081	0.140922	0.162834
FBpp0297295	qua	12	0.140477	0.127815	0.101722	0.0891415	0.0694586	0.0482589	0.0911615	0.168321	0.163644
FBpp0309142	r	125	0.12596	0.12173	0.110416	0.12231	0.105206	0.105072	0.105407	0.106661	0.0972387
FBpp0304573	ras	32	0.145937	0.140775	0.132812	0.124474	0.110831	0.102681	0.08993	0.0813841	0.0711751
FBpp0081600	Ras85D	17	0.0420345	0.058497	0.0675955	0.0928572	0.120097	0.151645	0.162053	0.15151	0.15371
FBpp0073068	Ras64B	13	0.0296735	0.0478317	0.0429108	0.0385313	0.073623	0.132316	0.183354	0.208826	0.242934
FBpp0292871	raw	9	0.0111753	0.0107048	0.0116259	0.0445803	0.100671	0.168908	0.199619	0.212388	0.240328
FBpp0070670	rb	40	0.120043	0.126804	0.123204	0.120623	0.107141	0.103357	0.102572	0.105397	0.0908589
FBpp0304106	rdgB	10	0.136399	0.132331	0.119576	0.124849	0.116454	0.0977322	0.0879155	0.0935809	0.0911627
FBpp0306662	rec	1	0.123391	0.123169	0.102348	0.148149	0.183414	0.124244	0.0938066	0.0619991	0.0394792
FBpp0099683	ref(2)P	10	0.187527	0.236163	0.174505	0.078865	0.0602838	0.0575848	0.0668008	0.0616255	0.0766462
FBpp0303091	rib	17	0	0.00216844	0.00762616	0.0527521	0.183264	0.274298	0.223657	0.147141	0.109094
FBpp0112423	rl	31	0.0932088	0.122948	0.133046	0.122629	0.104342	0.10058	0.106458	0.10963	0.107157
FBpp0083440	r-l	33	0.101052	0.108115	0.0996322	0.106199	0.113854	0.123838	0.123458	0.110499	0.113353
FBpp0078301	Rm62	66	0.052925	0.0685245	0.0772228	0.10556	0.120302	0.152376	0.148852	0.134914	0.139324
FBpp0085156	rod	49	0.145973	0.135646	0.127487	0.132334	0.121791	0.106662	0.0850319	0.0812618	0.0638147
FBpp0086252	RpLP2	48	0.0974304	0.107434	0.147243	0.102436	0.101622	0.0982166	0.126424	0.113116	0.106078
FBpp0078433	Polr2F	1	0.0637774	0.0711466	0.086415	0.1072	0.111512	0.153151	0.144719	0.128554	0.133526
FBpp0073387	Polr2A	91	0.0702982	0.0813864	0.0867372	0.103242	0.123726	0.142624	0.135895	0.128925	0.127166
FBpp0077714	Polr1B	44	0.0885593	0.0893892	0.0859523	0.0973621	0.103648	0.128061	0.12837	0.139817	0.138841
FBpp0084617	RpL4	87	0.103259	0.0992326	0.0976054	0.100879	0.105702	0.122216	0.12524	0.11837	0.127496
FBpp0070537	rst	9	0.00109021	9.98369e-05	0.00692636	0.07591	0.14272	0.246286	0.194104	0.159636	0.173227
FBpp0075877	rt	8	0.0371803	0.0376294	0.0380217	0.0571579	0.0628266	0.0655802	0.133471	0.279639	0.288494
FBpp0073809	rut	1	0.0181551	0	0.0263186	0.0135379	0.00720384	0.148966	0.227342	0.302117	0.25636
FBpp0070854	rux	1	0.0246912	0.0201534	0.022785	0.0975091	0.236705	0.236157	0.160084	0.114385	0.0875296
FBpp0082172	ry	10	2.22128e-06	0.00189806	0.0181544	0.101351	0.121085	0.152748	0.147307	0.194776	0.262678
FBpp0081949	sad	1	0	0.0184548	0.0210488	0.138197	0.217616	0.221077	0.132401	0.130219	0.120987
FBpp0300982	sax	8	0.079247	0.0906193	0.0894799	0.114601	0.128756	0.152615	0.119285	0.124333	0.101064
FBpp0073267	sbr	18	0.0638149	0.0759138	0.0805343	0.100014	0.121776	0.149598	0.144249	0.137252	0.126848
FBpp0086968	sca	10	0	0.056592	0.194053	0.411326	0.206109	0.0415386	0.0222109	0.0330045	0.035166
FBpp0084614	Sce	5	0.0271351	0.0582978	0.0779651	0.0864318	0.12331	0.164935	0.177885	0.145353	0.138688
FBpp0081580	Scm	9	0.0385812	0.0409731	0.0396934	0.0753177	0.116761	0.163625	0.17922	0.172316	0.173512
FBpp0089393	Scr	1	0	3.58457e-05	0	0.0410676	0.122621	0.194337	0.192345	0.195963	0.253631
FBpp0301994	sd	2	0.00551938	0.00920073	0.00385365	0.0303787	0.0915874	0.239074	0.233055	0.204174	0.183158
FBpp0306292	RanGAP	37	0.0936023	0.0982007	0.0975262	0.121422	0.132632	0.127024	0.119811	0.111356	0.0984249
FBpp0073278	sesB	139	0.11035	0.111422	0.104857	0.119581	0.123074	0.110815	0.106776	0.109537	0.103587
FBpp0089159	sgg	3	0.0643293	0.0739071	0.0772806	0.102589	0.111228	0.143963	0.150731	0.134273	0.141699
FBpp0304140	sgg	18	0.0665067	0.072871	0.0792458	0.098995	0.111099	0.139475	0.138633	0.147231	0.145943
FBpp0071475	shg	41	0.0195358	0.0367079	0.0527182	0.0871952	0.112	0.144735	0.160345	0.192862	0.193902
FBpp0305866	shi	59	0.119656	0.119136	0.113956	0.114419	0.107656	0.105303	0.106139	0.106518	0.107216
FBpp0303470	shn	14	0.00880093	0.0246248	0.0542018	0.112601	0.148205	0.190069	0.166922	0.139308	0.155268
FBpp0072146	shu	6	0.152782	0.140567	0.139171	0.134668	0.122521	0.103273	0.0836747	0.0651239	0.0582189
FBpp0075092	sina	4	0.0957069	0.132156	0.139236	0.128324	0.116434	0.106823	0.097984	0.0964402	0.0868964
FBpp0111743	skd	28	0.079219	0.0857318	0.0874086	0.104652	0.122204	0.139032	0.127591	0.130444	0.123718
FBpp0074009	sl	23	0.0649892	0.0772892	0.0872109	0.106465	0.118888	0.137728	0.131422	0.136943	0.139064
FBpp0076904	slgA	34	0.121529	0.113124	0.1089	0.105218	0.108675	0.10897	0.108687	0.108937	0.11596
FBpp0300947	sm	10	0.00700802	0.00727918	0.0066108	0.0187528	0.0372538	0.0896559	0.192425	0.282205	0.358809
FBpp0077788	smo	10	0.0196972	0.0579072	0.123268	0.180274	0.170014	0.153403	0.117179	0.0969537	0.0813048
FBpp0290891	sn	19	0.0926738	0.0909909	0.0919922	0.0960332	0.0995963	0.1232	0.131265	0.136342	0.137907
FBpp0080298	sna	4	0.00849529	0.139207	0.206106	0.143999	0.131176	0.148279	0.0978242	0.0681136	0.0567997
FBpp0070716	snf	27	0.0844576	0.0897191	0.0771042	0.096665	0.120142	0.137705	0.137072	0.128566	0.128569
FBpp0305256	stwl	28	0.0184302	0.045627	0.0613326	0.0855871	0.123077	0.181851	0.172162	0.15604	0.155893
FBpp0089177	so	2	0.0430689	0.0461686	0.0378268	0.0705184	0.0781223	0.147605	0.172107	0.19128	0.213303
FBpp0075958	Sod1	16	0.0663984	0.0718652	0.0929724	0.040922	0.14892	0.149277	0.139184	0.160424	0.130037
FBpp0304148	sog	4	0.00128253	0.0822676	0.268806	0.308047	0.102924	0.0449423	0.0496508	0.0733584	0.0687216
FBpp0088620	sol	3	0.0978264	0.0928507	0.0842929	0.0980706	0.103907	0.126796	0.118846	0.129367	0.148044
FBpp0080884	spir	2	0.260835	0.13948	0.106651	0.0307962	0.0195311	0.0622525	0.0923037	0.131837	0.156313
FBpp0084955	spn-A	7	0.174534	0.182019	0.148636	0.138841	0.116422	0.084766	0.06676	0.0551999	0.0328207
FBpp0084486	spn-D	1	0.100444	0.146957	0.111032	0.136431	0.118854	0.124372	0.100511	0.0904496	0.0709488
FBpp0082637	spn-E	27	0.168876	0.160576	0.140743	0.147077	0.123401	0.0972228	0.0628898	0.0554485	0.0437659
FBpp0076836	spo	2	0.00472635	0.0880557	0.183236	0.422432	0.185379	0.0447574	0.0329825	0.032226	0.00620411
FBpp0084507	spz	3	0.183914	0.158289	0.130215	0.0330114	0.0379002	0.022263	0.0850544	0.153705	0.195648
FBpp0111749	Btk	16	0.0424896	0.0934876	0.104087	0.0811925	0.0904959	0.14097	0.145879	0.151962	0.149436
FBpp0082669	srp	4	0.000534563	0.0079189	0.0362514	0.114259	0.146959	0.190647	0.181692	0.162516	0.159222
FBpp0084923	Sry-alpha	1	0.0174929	0.330074	0.591869	0.057274	0.00329015	0	3.60358e-09	3.03691e-10	0
FBpp0084922	Sry-beta	7	0.0527794	0.0719491	0.0907213	0.115367	0.118733	0.151712	0.133005	0.131582	0.134152
FBpp0084924	Sry-delta	6	0.0346668	0.0457669	0.103645	0.0817858	0.126129	0.158221	0.159588	0.138915	0.151283
FBpp0308587	sqh	25	0.0639459	0.075972	0.0967616	0.0951363	0.111205	0.130769	0.144545	0.140144	0.141521
FBpp0308666	sta	37	0.105082	0.106348	0.13741	0.108645	0.101588	0.10465	0.114249	0.112235	0.109794
FBpp0085962	stau	17	0.155371	0.103795	0.0668773	0.0888152	0.111964	0.115413	0.116287	0.12049	0.120988
FBpp0306890	stg	3	0.611003	0.0386294	0.0167606	0.0983696	0.122098	0.0685177	0.0219012	0.0227201	0
FBpp0309241	sub	23	0.128788	0.13884	0.141677	0.145668	0.139797	0.111556	0.0795179	0.062077	0.052079
FBpp0306832	Su(dx)	11	0.0531438	0.0654414	0.0829776	0.0988727	0.118581	0.155056	0.143942	0.138493	0.143493
FBpp0297502	su(f)	23	0.0921844	0.0858575	0.0896438	0.0997702	0.108296	0.129161	0.128652	0.137668	0.128768
FBpp0301708	su(Hw)	14	0.0348881	0.0666649	0.0817299	0.099469	0.120122	0.157454	0.153226	0.141355	0.145091
FBpp0309081	su(sable)	16	0.0540281	0.0848975	0.0922466	0.110487	0.132644	0.141152	0.141153	0.120901	0.12249
FBpp0082204	Su(var)3-7	34	0.0661083	0.11054	0.107479	0.129035	0.134421	0.136937	0.114122	0.097156	0.104202
FBpp0079251	Su(var)205	25	0.0584308	0.0625439	0.0889611	0.104139	0.125288	0.146724	0.149722	0.135294	0.128897
FBpp0087651	Su(var)2-10	10	0.0669089	0.083582	0.0903683	0.113458	0.129125	0.146697	0.126106	0.131885	0.11187
FBpp0070171	su(w[a])	16	0.0546434	0.079827	0.0774492	0.100786	0.12398	0.151994	0.135985	0.138895	0.136441
FBpp0088428	sw	13	0.11109	0.126298	0.111541	0.119513	0.109065	0.110629	0.109573	0.101066	0.101225
FBpp0070884	swa	2	0.527905	0.202063	0.135399	0.0670634	0.0323845	0.00822851	0.0120514	0.0149049	0
FBpp0071077	sws	21	0.0725375	0.0842118	0.0926446	0.105049	0.12086	0.131927	0.132741	0.12583	0.134198
FBpp0271782	Syb	7	0.0695464	0.0765695	0.0940983	0.0953375	0.0949626	0.10269	0.159374	0.161668	0.145754
FBpp0083683	CCT1	88	0.133327	0.125354	0.119712	0.119895	0.103294	0.106776	0.100217	0.0962228	0.0952016
FBpp0074878	term	6	0.00597567	0.323897	0.42953	0.132395	0.0488786	0.0165807	0.0137933	0.0194597	0.00949057
FBpp0071596	Tbp	6	0.0757119	0.080254	0.0753182	0.0948511	0.118374	0.134609	0.140497	0.144317	0.136069
FBpp0309246	thr	8	0.230911	0.181556	0.19217	0.165316	0.13136	0.0395916	0.0216216	0.022565	0.0149086
FBpp0300988	tko	2	0.119362	0.111077	0.0944162	0.109673	0.103487	0.117508	0.122259	0.10814	0.114076
FBpp0078721	tkv	9	0.12064	0.110038	0.107534	0.116882	0.0986242	0.111923	0.112586	0.118498	0.103273
FBpp0088896	Tm1	1	0.00212156	0.00491964	0.0471558	0.0428128	0.0799813	0.115978	0.11892	0.209371	0.378739
FBpp0088899	Tm1	19	0.0274	0.0401289	0.0954647	0.114871	0.115529	0.128399	0.156503	0.14836	0.173344
FBpp0088902	Tm1	3	0.0408854	0.0990741	0.101149	0.102014	0.135519	0.141764	0.132729	0.119227	0.12764
FBpp0088904	Tm1	19	0.0412012	0.0461188	0.0741322	0.110187	0.106819	0.124205	0.138589	0.136366	0.222383
FBpp0071571	Egfr	11	2.38916e-06	0.0186203	0.0483697	0.14683	0.161881	0.13469	0.149077	0.172392	0.168138
FBpp0088012	tor	9	0.264863	0.301752	0.264321	0.0980942	0.0254983	0.010979	0.0092112	0.016506	0.0087747
FBpp0075123	tra	1	0.0413287	0.0583968	0.0453945	0.0638049	0.117034	0.117141	0.156012	0.201102	0.199786
FBpp0088947	tra2	3	0.0387396	0.050811	0.0651958	0.0697676	0.127531	0.172733	0.177263	0.155924	0.142035
FBpp0304464	trc	13	0.100255	0.092006	0.0888837	0.0949089	0.110757	0.123232	0.123985	0.131835	0.134137
FBpp0071468	Treh	10	0.173722	0.148074	0.137351	0.0766978	0.0549846	0.0633225	0.0961959	0.122057	0.127596
FBpp0079667	trk	2	0.206575	0.171695	0.156513	0.141987	0.104588	0.0786114	0.0491278	0.0520667	0.0388355
FBpp0082409	trx	9	0.0427365	0.0431507	0.0484673	0.139878	0.175881	0.155343	0.129377	0.131109	0.134058
FBpp0073426	tsg	1	0.00267626	0.19785	0.260886	0.207101	0.144644	0.0787471	0.0477864	0.0324135	0.0278972
FBpp0085261	tsh	13	0	2.85552e-05	0.00180505	0.0807686	0.141594	0.194715	0.202333	0.185096	0.193659
FBpp0306427	tsl	2	0.0984305	0.0640645	0.0747993	0.0683113	0.0908654	0.122361	0.204909	0.131082	0.145177
FBpp0085189	ttk	9	0	0.00166159	0.000478906	0.00864862	0.0506074	0.199727	0.245522	0.250923	0.242431
FBpp0085190	ttk	15	2.92225e-09	2.99699e-05	0	0.010296	0.0595019	0.248364	0.254636	0.202661	0.22451
FBpp0291542	tub	10	0.0983777	0.123516	0.127059	0.115755	0.121235	0.111284	0.0989288	0.103164	0.100681
FBpp0081153	alphaTub84B	74	0.0811008	0.0819294	0.0851697	0.10312	0.113204	0.132721	0.125315	0.13817	0.13927
FBpp0081565	alphaTub85E	1	0.065186	0	0.011328	7.85906e-06	0	0.0359177	0.149773	0.314712	0.423075
FBpp0081524	betaTub85D	2	0.0995836	0.170358	0.435358	0.0997773	0.0221666	0.0725205	0.028659	0.022269	0.0493078
FBpp0306927	betaTub97EF	93	0.0921645	0.0925479	0.102089	0.107446	0.117173	0.128287	0.117484	0.119681	0.123129
FBpp0071508	tud	62	0.327747	0.182904	0.0946559	0.0537821	0.0440102	0.0524358	0.0677541	0.0861429	0.0905675
FBpp0088443	ptc	9	0.00469599	0.0318201	0.139346	0.222036	0.151379	0.158155	0.121486	0.0867468	0.0843362
FBpp0080661	tup	1	4.59504e-06	0	0.0161068	0.0525272	0.107744	0.200002	0.218999	0.18837	0.216247
FBpp0311714	twi	2	0.0206971	0.110718	0.207168	0.308929	0.152051	0.0662391	0.0460957	0.0445437	0.0435584
FBpp0079606	RpS27A	8	0.0677536	0.0633676	0.190154	0.120733	0.0930341	0.114748	0.126663	0.137061	0.0864854
FBpp0073035	Ubi-p63E	65	0.0971023	0.108193	0.108218	0.089129	0.101777	0.126442	0.122487	0.119282	0.12737
FBpp0082793	Ubx	3	0	1.10762e-05	0	0.0326717	0.0990239	0.165764	0.214544	0.225449	0.262536
FBpp0302929	ush	7	2.2129e-06	0.00825306	0.0147838	0.084104	0.129804	0.194506	0.175653	0.185767	0.207127
FBpp0070332	usp	11	0.0671846	0.0675315	0.0599168	0.0778507	0.0867211	0.129091	0.147366	0.181252	0.183085
FBpp0073945	vap	18	0.0927434	0.101811	0.0961963	0.10759	0.119429	0.112975	0.110592	0.129167	0.129496
FBpp0071946	vir	31	0.0551381	0.0640088	0.0721868	0.106721	0.123062	0.152322	0.140336	0.144021	0.142206
FBpp0080879	vls	7	0.0940037	0.0981676	0.0997262	0.0961097	0.119374	0.13047	0.12889	0.119724	0.113535
FBpp0080099	Vm34Ca	5	0.219337	0.116734	0.104399	0.083097	0.113926	0.0941256	0.12058	0.0849894	0.0628117
FBpp0085698	wbl	11	4.72538e-09	4.61855e-06	2.60253e-05	0.00150254	0.0345648	0.165973	0.265556	0.267571	0.264802
FBpp0312020	Yp1	475	0.106423	0.101741	0.10017	0.0886653	0.110186	0.132768	0.135039	0.11401	0.110998
FBpp0073652	Yp3	283	0.109177	0.101956	0.101357	0.0881277	0.104664	0.132507	0.136233	0.116111	0.109869
FBpp0082261	yrt	14	0.0184685	0.0630129	0.0669579	0.104243	0.135888	0.174552	0.160857	0.141972	0.134049
FBpp0303588	z	3	0.00662897	0.022267	0.0373234	0.0751088	0.117104	0.171118	0.19568	0.185431	0.189339
FBpp0075304	Z600	1	0.0706284	0.54035	0.252372	0.109265	0.00821971	0.00980465	0	0.00935993	0
FBpp0072304	uzip	20	0.00767583	0.0139871	0.0173779	0.0365027	0.0737408	0.151616	0.212447	0.221859	0.264793
FBpp0074517	Zw	8	0.124292	0.106003	0.0975142	0.0939325	0.064099	0.097452	0.125554	0.155628	0.135524
FBpp0073989	Prosalpha4	30	0.10795	0.110525	0.111116	0.1161	0.115642	0.120165	0.114057	0.107083	0.0973624
FBpp0110210	Dhfr	4	0.11512	0.121181	0.133025	0.112422	0.117123	0.112386	0.09742	0.0944614	0.0968611
FBpp0072178	bs	3	0.111274	0.127306	0.107778	0.113302	0.10553	0.0897784	0.100865	0.111466	0.132701
FBpp0304126	oc	2	0.00109133	0.0326437	0.0678287	0.0935889	0.113101	0.184221	0.198139	0.152893	0.156493
FBpp0082067	Pp1-87B	5	0.111009	0.10639	0.136847	0.0910456	0.0994889	0.11054	0.0971098	0.137588	0.109982
FBpp0079641	Cdk1	28	0.144508	0.137739	0.142732	0.147931	0.143491	0.108539	0.0745399	0.0576709	0.0428493
FBpp0083330	Cdk2	18	0.128516	0.123428	0.116696	0.121895	0.124928	0.123492	0.102105	0.0841425	0.0747965
FBpp0292987	Nrt	49	0.00107011	0.0196353	0.0540221	0.083455	0.110551	0.166196	0.179872	0.18698	0.198218
FBpp0311407	Tm2	6	0.00448072	0.00421302	0.0270406	0.0689756	0.0971871	0.111653	0.137492	0.201353	0.347605
FBpp0088027	boca	14	0.0723854	0.0819667	0.107987	0.132213	0.108847	0.123524	0.13746	0.112158	0.123459
FBpp0088026	blow	6	1.10416e-08	0	4.81907e-05	0.00408636	0.0723034	0.284101	0.255719	0.187749	0.195992
FBpp0288840	nullo	2	0.0135501	0.584379	0.258031	0.0264941	0.0178017	0.0299837	0.0208267	0.0259252	0.0230081
FBpp0289294	kst	119	0.0887234	0.0842958	0.0777712	0.0782597	0.0871288	0.124631	0.137955	0.15663	0.164605
FBpp0291134	up	10	0	5.57076e-06	0.00162501	0.00935537	0.0657616	0.0616226	0.110358	0.246467	0.504805
FBpp0291135	up	1	4.59688e-06	0	0.0136928	0.0263995	0.0640509	0.0521814	0.113556	0.29401	0.436104
FBpp0310063	mts	16	0.124225	0.127866	0.160844	0.123044	0.102719	0.0959921	0.0922757	0.0862086	0.0868258
FBpp0078146	Csp	3	0.0318634	0.0488489	0.0469134	0.0903513	0.150376	0.152933	0.164386	0.160719	0.153609
FBpp0074011	nonA	56	0.0311682	0.0410431	0.0532491	0.0759873	0.112714	0.15953	0.1795	0.169376	0.177432
FBpp0292798	mex1	1	0.00152662	0.00149005	0	0.000581849	0.00151197	0.0149833	0.121128	0.305729	0.55305
FBpp0302741	Hrb87F	22	0.045662	0.06155	0.0679319	0.0930894	0.10916	0.149505	0.166974	0.153474	0.152654
FBpp0077410	Syt1	2	0.0101892	7.53045e-10	0.000150261	3.73923e-06	6.60868e-06	0.00186558	0.0996347	0.277478	0.610672
FBpp0084437	T48	1	0.0763483	0.039974	0.0498426	0.081637	0.0850306	0.132987	0.144203	0.198323	0.191656
FBpp0071626	HmgD	12	0.0120963	0.0339183	0.03643	0.0857121	0.0999937	0.131018	0.179016	0.239355	0.182461
FBpp0079771	porin	126	0.102766	0.104161	0.120924	0.104285	0.113235	0.117734	0.117949	0.108837	0.11011
FBpp0074047	mei-41	21	0.108021	0.101213	0.0990489	0.12389	0.133982	0.130599	0.107531	0.0999544	0.0957614
FBpp0291008	Ptp4E	13	0.0452195	0.0549628	0.0848399	0.139796	0.13285	0.122101	0.118908	0.142097	0.159227
FBpp0292247	Ptp99A	3	2.44637e-09	0.00977179	0.0107677	0.0562564	0.0859072	0.147132	0.202008	0.253027	0.23513
FBpp0303420	Ptp10D	27	0.054928	0.109585	0.124019	0.0759984	0.0484427	0.0737742	0.122893	0.167322	0.223038
FBpp0072416	fwd	18	0.0613019	0.107616	0.11036	0.102497	0.116677	0.137317	0.121956	0.117149	0.125126
FBpp0080864	neb	17	0.0713579	0.0765665	0.0878703	0.198132	0.227465	0.149227	0.0769514	0.0524335	0.0599961
FBpp0072616	Klp61F	59	0.131216	0.154492	0.1544	0.185249	0.199448	0.0994767	0.040483	0.0229043	0.0123319
FBpp0076227	Klp67A	23	0.1287	0.142931	0.143224	0.209982	0.24676	0.0679004	0.0299225	0.0209879	0.00959205
FBpp0076861	Klp64D	8	0.0232532	0.0189572	0.0240131	0.0246949	0.0299406	0.0837022	0.179136	0.257015	0.359287
FBpp0304439	Klp68D	6	0.0350238	0.0334426	0.0227475	0.0146853	0.0138891	0.0596515	0.15513	0.277819	0.387612
FBpp0084581	Klp98A	23	0.0904337	0.0725557	0.0597427	0.0613057	0.0888909	0.149042	0.155343	0.157214	0.165473
FBpp0085116	bnk	6	0.0135408	0.513665	0.455382	0.017091	0.000180623	0.000133623	6.47653e-06	0	8.2951e-10
FBpp0303201	RasGAP1	16	0.0707262	0.120856	0.122066	0.127184	0.131418	0.134672	0.0992401	0.0995478	0.0942906
FBpp0073893	shtd	29	0.117281	0.115755	0.113094	0.118022	0.123868	0.116555	0.100839	0.099027	0.0955582
FBpp0312602	unk	20	0.0419973	0.0709319	0.0816154	0.0961515	0.111483	0.147441	0.15329	0.147766	0.149324
FBpp0089339	CrebA	6	2.10147e-06	0.00216556	0.00614402	0.0490886	0.145415	0.248628	0.223596	0.176374	0.148586
FBpp0070404	Vinc	69	0.105054	0.102273	0.0992727	0.0981789	0.0970203	0.102908	0.109891	0.133052	0.152351
FBpp0074963	Pep	49	0.0271107	0.0411329	0.0540513	0.0810513	0.10876	0.171243	0.169627	0.164839	0.182184
FBpp0071050	RpS14a	45	0.102056	0.104149	0.102147	0.10478	0.101164	0.116467	0.132501	0.114892	0.121844
FBpp0080148	PolG1	9	0.117827	0.115668	0.111328	0.112987	0.117576	0.112246	0.104785	0.104432	0.10315
FBpp0099758	PolG2	2	0.106516	0.105865	0.0997564	0.0957175	0.106845	0.129858	0.127352	0.108067	0.120023
FBpp0079565	me31B	67	0.439179	0.103407	0.0660881	0.0736565	0.0609051	0.0646569	0.0544921	0.0803441	0.0572715
FBpp0074017	Cyp1	97	0.114004	0.118383	0.125698	0.112547	0.109176	0.108345	0.104434	0.107327	0.100086
FBpp0086946	Galphaq	22	0.0711673	0.0640112	0.0634115	0.0821514	0.094525	0.128797	0.146483	0.173649	0.175805
FBpp0078490	Ubc6	4	0.109534	0.117385	0.147884	0.113121	0.106997	0.0979378	0.113825	0.0946756	0.0986415
FBpp0303192	Ten-m	38	0.0356321	0.0469108	0.0593042	0.0811557	0.0732093	0.118401	0.156984	0.196165	0.232237
FBpp0309167	mew	14	0.00200222	0.00348029	0.0165445	0.0982043	0.125143	0.157862	0.158686	0.205877	0.2322
FBpp0087085	Polr3B	23	0.101293	0.0958035	0.0862573	0.103426	0.110358	0.129336	0.126224	0.128489	0.118812
FBpp0075118	Su(P)	9	0.100426	0.0983481	0.09874	0.104363	0.116721	0.122596	0.118767	0.124751	0.115288
FBpp0099923	GlyP	120	0.112776	0.108732	0.105565	0.104161	0.111336	0.116991	0.114949	0.111154	0.114337
FBpp0307777	Fur1	10	0.105809	0.101849	0.110033	0.100409	0.102567	0.10448	0.117025	0.134078	0.12375
FBpp0303200	Ets97D	6	0.0678096	0.0648528	0.0562609	0.0685251	0.11214	0.15672	0.161739	0.162451	0.149501
FBpp0073449	dy	3	0.00736874	6.66212e-06	0.012119	0.0145029	0.0205553	0.0385386	0.115793	0.366569	0.424547
FBpp0086914	Mdr49	3	0	0.0792549	0.312471	0.382499	0.128895	0.028701	0.0155426	0.0277709	0.0248653
FBpp0075106	Dbp73D	17	0.0532756	0.070258	0.0766375	0.0879527	0.104766	0.149257	0.148029	0.15005	0.159774
FBpp0077189	slp2	2	8.21884e-07	2.8661e-05	0.00381298	0.129579	0.191138	0.220024	0.182341	0.133156	0.13992
FBpp0073119	Rop	25	0.0735942	0.0761764	0.0696938	0.0783681	0.0871461	0.125929	0.152765	0.158832	0.177496
FBpp0099901	Syn	3	0	3.27896e-10	0.012746	2.27895e-07	3.10392e-05	0.00161034	0.0717924	0.284568	0.629252
FBpp0072141	bgcn	3	0.136647	0.125164	0.121523	0.10944	0.0989107	0.120355	0.0968188	0.0953941	0.0957466
FBpp0288680	Rrp1	40	0.0590953	0.0596527	0.0594708	0.0758195	0.128168	0.161496	0.158268	0.151614	0.146416
FBpp0300515	B52	20	0.0422282	0.0488649	0.0543277	0.122325	0.107499	0.155351	0.152345	0.146777	0.170282
FBpp0293150	pros	16	4.75216e-06	0.00376623	0.0275691	0.10812	0.209594	0.245225	0.160188	0.126782	0.11875
FBpp0082469	CycC	7	0.126817	0.120265	0.127374	0.120764	0.126299	0.0874591	0.0860908	0.109032	0.0958992
FBpp0074038	Fur2	9	0.230357	0.166705	0.152934	0.109802	0.0678168	0.0644045	0.0574733	0.0646774	0.0858295
FBpp0303607	zfh1	7	0.00499459	0	0.00164607	0.0813606	0.123781	0.205781	0.206673	0.176988	0.198776
FBpp0088139	zfh2	22	2.85955e-06	1.22172e-05	0.00255859	0.0374532	0.067966	0.152446	0.21646	0.253547	0.269554
FBpp0297996	zfh2	1	0	0.0116801	0	0.0362713	0.0640149	0.164157	0.220068	0.209426	0.294383
FBpp0089226	Plc21C	12	0.0845943	0.100576	0.0905849	0.0887431	0.104719	0.114587	0.113301	0.136391	0.166504
FBpp0072746	Rap1	10	0.0813778	0.0739159	0.0772458	0.096454	0.112362	0.139268	0.150767	0.13389	0.134719
FBpp0086813	drk	30	0.0529597	0.0721662	0.104123	0.0915733	0.111101	0.140364	0.155902	0.140308	0.131503
FBpp0070425	Zw10	17	0.131198	0.12981	0.118531	0.130704	0.115836	0.104941	0.0877197	0.10002	0.0812396
FBpp0099945	hh	2	0	0.0018978	0.00811265	0.0489799	0.118152	0.174048	0.213037	0.216837	0.218935
FBpp0070995	ogre	11	0.00885854	0.00862655	0.0164222	0.0992856	0.132573	0.174473	0.175462	0.195061	0.189238
FBpp0293201	N	12	0.0378583	0.0857081	0.089235	0.137059	0.150848	0.177488	0.136652	0.10291	0.0822414
FBpp0089126	svr	31	0.129121	0.115548	0.106515	0.0884059	0.0823848	0.0995597	0.108754	0.135011	0.134701
FBpp0288455	svr	5	0.115734	0.123155	0.112587	0.0715436	0.0888769	0.11609	0.118422	0.125243	0.128348
FBpp0073715	yl	57	0.465369	0.192761	0.113025	0.0535273	0.0385885	0.0358861	0.0360439	0.0388367	0.0259625
FBpp0070200	fs(1)N	21	0.241248	0.155435	0.126225	0.0822671	0.0715793	0.0634978	0.0650855	0.0704076	0.124254
FBpp0070368	Pgd	29	0.129334	0.113959	0.1371	0.128004	0.108642	0.1026	0.0965605	0.103103	0.0806973
FBpp0310572	wapl	20	0.0887868	0.137202	0.12223	0.119439	0.116812	0.116062	0.100955	0.107183	0.0913293
FBpp0305499	fs(1)h	34	0.0274698	0.053176	0.0571871	0.0861535	0.120115	0.163151	0.165458	0.161417	0.165872
FBpp0071061	mys	19	0.0346927	0.0530328	0.0571742	0.0644852	0.0794335	0.133054	0.169119	0.192461	0.216547
FBpp0300803	Mlc-c	9	0.0615838	0.0801758	0.126925	0.112846	0.100871	0.10947	0.158003	0.130463	0.119662
FBpp0086505	Xpc	15	0.0535029	0.0819858	0.0844452	0.100637	0.126022	0.149093	0.146581	0.128261	0.12947
FBpp0071982	retn	12	0.0470142	0.186138	0.296335	0.18762	0.108084	0.0457094	0.0369815	0.0487579	0.0433599
FBpp0080474	mdy	6	0.089912	0.0836925	0.0663304	0.0599058	0.0699023	0.105903	0.165841	0.169398	0.189115
FBpp0080850	fs(2)ltoPP43	5	0.0898459	0.103494	0.0986226	0.115442	0.163265	0.1361	0.108536	0.0940501	0.0906434
FBpp0071280	His3.3B	2	0.0610869	0.0647183	0.076886	0.0824394	0.112524	0.163131	0.176469	0.129391	0.133355
FBpp0070638	Xpac	2	0.137697	0.193598	0.143432	0.120414	0.141949	0.0895439	0.0684405	0.0527559	0.0521696
FBpp0312201	Su(H)	7	0.0651811	0.099154	0.121573	0.135865	0.121698	0.121654	0.102673	0.133224	0.0989781
FBpp0290618	Hrb27C	13	0.0833362	0.0900105	0.102965	0.095929	0.106329	0.126738	0.125703	0.133931	0.13506
FBpp0087135	otk	25	0	3.80423e-06	0	0.0103576	0.0395139	0.140984	0.238044	0.269705	0.301391
FBpp0082384	Polr2I	4	0.0536674	0.0787367	0.122161	0.0895774	0.115733	0.124643	0.154434	0.143144	0.117903
FBpp0305943	Bx42	20	0.0399948	0.0615828	0.0479532	0.108771	0.128674	0.160782	0.157866	0.146594	0.147782
FBpp0309706	elB	2	7.606e-09	1.31845e-06	4.18311e-05	0.00242879	0.0563025	0.0937381	0.193117	0.276938	0.377432
FBpp0088245	ci	13	1.49562e-05	0.0118885	0.061161	0.230481	0.240002	0.170346	0.122777	0.0843585	0.0789714
FBpp0070417	ph-d	1	0	0.0285642	0.031703	0.0322911	0.121571	0.212134	0.198526	0.19077	0.184441
FBpp0070416	ph-p	14	0.00793959	0.0299262	0.0254926	0.0822528	0.131138	0.199167	0.17167	0.160299	0.192115
FBpp0083510	C15	1	0	3.89997e-05	0	0.0899141	0.0944957	0.173921	0.213835	0.219873	0.207923
FBpp0073313	hop	29	0.0847156	0.111402	0.120445	0.115764	0.115211	0.114885	0.109973	0.113644	0.113961
FBpp0079500	RpS2	54	0.107023	0.0975434	0.0974405	0.104241	0.104777	0.11687	0.125542	0.11943	0.127133
FBpp0079458	Gdi	76	0.123196	0.120804	0.115517	0.111715	0.106025	0.109754	0.106648	0.105293	0.101048
FBpp0309202	piwi	57	0.157463	0.146995	0.138256	0.145113	0.123814	0.0945847	0.0733535	0.0645086	0.0559123
FBpp0305410	enc	12	0.0772356	0.121072	0.0996946	0.10808	0.10176	0.116251	0.120651	0.12255	0.132705
FBpp0083130	cdi	5	0.171074	0.1097	0.0750012	0.0720378	0.0811322	0.148134	0.12664	0.113472	0.102809
FBpp0084068	tok	3	0.0468657	0.0239597	0.0642733	0.0953694	0.0750512	0.130034	0.189469	0.180811	0.194167
FBpp0073010	Scsalpha1	38	0.111878	0.114155	0.106653	0.108388	0.114273	0.11656	0.110575	0.107085	0.110433
FBpp0311386	tws	34	0.143346	0.133586	0.133334	0.121295	0.11094	0.102883	0.0875119	0.0873129	0.0797909
FBpp0297871	bowl	2	0.00790315	0.0150613	0.0621943	0.100375	0.148356	0.191669	0.174128	0.172286	0.128026
FBpp0293248	Prat	8	0.116067	0.113019	0.093969	0.0997694	0.0992987	0.118332	0.116684	0.1426	0.100261
FBpp0099744	Rb97D	15	0.0775021	0.0810342	0.0786658	0.0802888	0.098218	0.135988	0.160748	0.141671	0.145884
FBpp0089338	14-3-3zeta	2	0.00723877	0.00872514	0.00870312	0.00549081	0.00822397	0.0431885	0.175509	0.319321	0.423599
FBpp0087505	14-3-3zeta	6	0.0802568	0.0975252	0.117995	0.0961601	0.0990449	0.120325	0.133018	0.129906	0.125768
FBpp0305137	14-3-3zeta	40	0.0799572	0.0957897	0.118334	0.0981777	0.0876593	0.105535	0.140035	0.13722	0.137292
FBpp0081328	Arl2	3	0.125125	0.120765	0.130392	0.104071	0.101606	0.106756	0.0952913	0.111942	0.104052
FBpp0078478	Gnf1	66	0.123389	0.118849	0.113175	0.116431	0.125888	0.123421	0.106191	0.0900922	0.0825638
FBpp0079350	Hnf4	1	0.00749316	0.00976921	0.00855143	0	0.00606041	0.099079	0.283819	0.294658	0.29057
FBpp0079615	TfIIB	17	0.058013	0.0849425	0.0890165	0.111264	0.126838	0.148869	0.13925	0.119785	0.122022
FBpp0289416	gol	3	3.09355e-09	0	3.62163e-05	0.00425769	0.0478477	0.244319	0.238578	0.227678	0.237283
FBpp0087728	Ggamma1	3	0.0305147	0.047422	0.0413342	0.0885466	0.108953	0.139878	0.17036	0.199657	0.173334
FBpp0073822	Top1	60	0.0145933	0.0398015	0.0726707	0.0960513	0.122235	0.150403	0.178307	0.168297	0.157641
FBpp0075700	eIF2beta	29	0.104031	0.103556	0.0965294	0.104857	0.109248	0.11965	0.130665	0.116681	0.114781
FBpp0309669	phm	3	1.25254e-05	0.00946194	0.0401395	0.172679	0.177054	0.177042	0.143482	0.147595	0.132533
FBpp0074588	gig	37	0.0814326	0.107564	0.112217	0.118264	0.124836	0.120555	0.108983	0.112744	0.113405
FBpp0088449	Sam-S	20	0.0459066	0.0685466	0.0777605	0.0755905	0.126707	0.151767	0.155534	0.15197	0.146218
FBpp0310207	nmd	17	0.102865	0.119313	0.115088	0.10598	0.101279	0.103859	0.11205	0.117637	0.121928
FBpp0082134	Su(fu)	16	0.115221	0.11653	0.126885	0.122186	0.120577	0.113427	0.0985634	0.0971408	0.0894692
FBpp0297152	ash1	23	0.0225018	0.0261611	0.0362377	0.0825255	0.131834	0.178638	0.171382	0.167776	0.182943
FBpp0070857	fs(1)M3	13	0.196978	0.220763	0.150719	0.0889995	0.102387	0.0432981	0.0506308	0.0705119	0.0757121
FBpp0071359	Yp2	198	0.116453	0.113232	0.110088	0.0780988	0.103659	0.125167	0.134116	0.112943	0.106244
FBpp0298005	U2af50	10	0.0441475	0.0592102	0.0589783	0.0982728	0.128423	0.158322	0.153119	0.151661	0.147866
FBpp0100032	ewg	7	4.49057e-10	3.83646e-06	4.20942e-05	0.00274171	0.0135774	0.143789	0.239097	0.277585	0.323165
FBpp0076207	RpS17	37	0.101393	0.0942666	0.106398	0.102434	0.103275	0.119324	0.124878	0.120617	0.127412
FBpp0300534	Mbs	2	0.0647603	0.124693	0.104435	0.0983221	0.10647	0.126101	0.133371	0.126203	0.115644
FBpp0300535	Mbs	29	0.0777854	0.101712	0.0965583	0.0897551	0.102272	0.120064	0.131815	0.133048	0.146989
FBpp0099810	ey	1	0.0147151	0.0236609	0.0276703	0.0632352	0.103357	0.158364	0.15967	0.206394	0.242933
FBpp0088366	sv	1	0	0.00412859	0.00689333	0.00567898	0.08695	0.191424	0.223689	0.239481	0.241755
FBpp0081581	Calr	27	0.0544018	0.0577727	0.0611826	0.073982	0.106415	0.146715	0.167588	0.158567	0.173376
FBpp0087352	Rab3	2	3.56088e-05	0	0.0892722	0.027209	0	0.0150967	0.125659	0.304191	0.438536
FBpp0079536	RpL7	55	0.102689	0.0982998	0.0998975	0.101433	0.104358	0.120003	0.130319	0.118515	0.124485
FBpp0303324	yem	13	0.16332	0.146236	0.125319	0.118987	0.113298	0.104208	0.0843228	0.0751965	0.0691125
FBpp0072067	Sox14	1	3.9697e-06	0	0.0130839	0.0758614	0.124664	0.190146	0.202812	0.187474	0.205954
FBpp0290876	trpl	3	0.128461	0.13208	0.125407	0.109185	0.106285	0.109195	0.0951014	0.0943525	0.0999341
FBpp0077260	msl-2	3	8.95277e-06	0	0.0647202	0.120015	0.124942	0.1819	0.164113	0.160078	0.184223
FBpp0080674	msl-1	5	0.0223014	0.0850934	0.0715809	0.0841873	0.112302	0.191579	0.13419	0.141653	0.157112
FBpp0086911	Psc	36	0.0171983	0.0493209	0.056641	0.112736	0.163758	0.186722	0.158275	0.129813	0.125535
FBpp0311654	ple	3	0	1.15329e-10	0	6.3511e-07	0	0	0.034709	0.311424	0.653866
FBpp0071833	robo1	2	2.9814e-06	0.00262485	0.0152395	0.0467701	0.121004	0.189288	0.195997	0.213264	0.21581
FBpp0085202	faf	87	0.146231	0.139687	0.135914	0.125791	0.110042	0.0989578	0.0832004	0.0809523	0.0792236
FBpp0303462	nvy	1	0	0.00121774	0.015809	0.0249652	0.0927336	0.17159	0.186844	0.23453	0.27231
FBpp0072179	slbo	3	1.29938e-05	0	0.0233501	0	0.00681027	0.0074384	0.0466226	0.302582	0.613184
FBpp0303101	Eip63E	18	0.0615089	0.076472	0.0782663	0.0786165	0.0964091	0.133332	0.157928	0.15741	0.160058
FBpp0084725	wdn	10	0.073168	0.161886	0.130932	0.121721	0.144431	0.128843	0.104293	0.0748485	0.0598779
FBpp0087864	Pabp2	13	0.0537836	0.0632775	0.0605554	0.0804699	0.093418	0.147799	0.163751	0.158226	0.178719
FBpp0083976	Rox8	19	0.0691646	0.0905589	0.112411	0.109836	0.12069	0.137139	0.123892	0.121442	0.114866
FBpp0086881	Orc3	17	0.152178	0.139896	0.135918	0.153632	0.156022	0.117146	0.0641014	0.0469731	0.034134
FBpp0085619	PCNA	57	0.1336	0.132062	0.144368	0.128746	0.116573	0.111684	0.093446	0.0734013	0.0661198
FBpp0290554	bt	75	0	6.25926e-10	0	7.39776e-07	7.12281e-06	0.0012172	0.0698996	0.264511	0.664364
FBpp0070412	Cyp4d1	1	0.135227	0.0979302	0.0893924	0.141378	0.133207	0.0922796	0.104261	0.0785842	0.12774
FBpp0082139	Vha55	39	0.116719	0.111345	0.117953	0.109794	0.105174	0.106099	0.106935	0.106396	0.119584
FBpp0080809	spi	1	0.0329836	0.0225058	0.0862477	0.203905	0.163311	0.156846	0.143768	0.113931	0.0765
FBpp0083898	GluProRS	127	0.118268	0.116466	0.104199	0.113771	0.106691	0.111064	0.113627	0.108778	0.107137
FBpp0080433	dac	2	0.00762151	0.0116782	0.00663809	0.0235012	0.0605789	0.10872	0.170645	0.252309	0.358308
FBpp0305674	pie	6	0.145885	0.12579	0.113145	0.122443	0.114834	0.112377	0.0844844	0.0955667	0.0854752
FBpp0087789	gcl	4	0.0301582	0.0560502	0.0703553	0.0532867	0.0704924	0.137818	0.162904	0.198965	0.21997
FBpp0113035	PolA2	24	0.127223	0.125637	0.131991	0.14035	0.150181	0.129497	0.0855407	0.0582012	0.0513804
FBpp0080215	noc	3	0	0.0239951	0.0340736	0.119284	0.157848	0.162957	0.168156	0.166115	0.167571
FBpp0301699	Con	4	0	0.00109064	0	0.00450309	0.0258692	0.135414	0.237486	0.289852	0.305786
FBpp0304082	PpD3	47	0.118628	0.11961	0.118449	0.12027	0.118237	0.109915	0.103344	0.0987131	0.0928346
FBpp0074348	betaCOP	34	0.102839	0.10247	0.0988813	0.101568	0.105807	0.114831	0.110839	0.134521	0.128244
FBpp0070094	Cyp4g1	5	0	2.27968e-10	0	4.06135e-07	5.53623e-05	0	0.0982045	0.369705	0.532035
FBpp0082042	GstD3	9	0.119311	0.139991	0.169582	0.136856	0.07912	0.0738782	0.100011	0.097389	0.0838622
FBpp0082043	GstD4	2	0.114295	0.10714	0.103715	0.106865	0.0949875	0.114171	0.130687	0.114973	0.113167
FBpp0078336	Itpr	17	0.0321445	0.0251556	0.0205212	0.0242287	0.0388527	0.0995765	0.186423	0.259912	0.313186
FBpp0085807	Jheh1	16	0.086611	0.0831017	0.0825976	0.0811862	0.084551	0.110154	0.168709	0.142259	0.16083
FBpp0071808	RpL23	42	0.104225	0.100666	0.101037	0.105512	0.104684	0.11862	0.118524	0.117815	0.128918
FBpp0080769	gammaTub37C	28	0.175114	0.160196	0.155189	0.1321	0.11592	0.0932182	0.0675978	0.0536196	0.0470461
FBpp0289654	mAcon1	58	0.108686	0.110227	0.100726	0.110053	0.111457	0.114708	0.110706	0.113752	0.119684
FBpp0087879	dpn	1	0	0.146997	0.10691	0.141749	0.249522	0.119327	0.0917607	0.0836688	0.0600656
FBpp0084985	hdc	3	0.0487494	0.131014	0.189083	0.197006	0.118767	0.0564212	0.0556476	0.0832946	0.120017
FBpp0081356	RPA1	54	0.157737	0.13976	0.118354	0.118788	0.122846	0.112381	0.088281	0.0772188	0.0646348
FBpp0309792	Wnt5	7	0.026147	0.0281585	0.039661	0.0992923	0.148529	0.193638	0.177303	0.145718	0.141552
FBpp0073626	RpS15Aa	10	0.101404	0.111005	0.133346	0.0951219	0.1046	0.116586	0.112834	0.119503	0.1056
FBpp0311603	Sod2	9	0.11134	0.108371	0.140315	0.109219	0.12558	0.112074	0.0998538	0.0912053	0.102043
FBpp0070037	alpha-Cat	32	0.0236081	0.0422238	0.0558317	0.0999395	0.120653	0.16308	0.158707	0.165157	0.1708
FBpp0305828	ATPsynbeta	138	0.109191	0.105675	0.108988	0.104962	0.118314	0.117269	0.110841	0.108911	0.115848
FBpp0087645	Dbp45A	14	0.031941	0.0529985	0.0638021	0.085569	0.120907	0.173493	0.165163	0.149796	0.15633
FBpp0081476	Nmdmc	25	0.0979882	0.102447	0.0966962	0.0990359	0.113064	0.12848	0.124464	0.121699	0.116126
FBpp0078608	Gel	22	0.104372	0.0961528	0.080601	0.0758255	0.0991066	0.11611	0.131373	0.141473	0.154987
FBpp0099646	GstS1	7	0.118688	0.131738	0.163201	0.113918	0.0990161	0.097884	0.106894	0.0932318	0.0754292
FBpp0305731	GstS1	18	0.10855	0.126943	0.168957	0.122318	0.102075	0.0920796	0.105787	0.0909344	0.0823552
FBpp0311599	HmgZ	3	1.93347e-06	0	0.0105659	0.046103	0.119313	0.145755	0.215924	0.241468	0.22087
FBpp0303945	Klc	44	0.126104	0.127198	0.134317	0.115898	0.105021	0.102799	0.0979286	0.0987408	0.0919945
FBpp0087044	Lac	20	0.00689621	0.01068	0.0312261	0.0879276	0.124504	0.162156	0.164857	0.227157	0.184596
FBpp0072567	Myo61F	7	0.028457	0.0191394	0.0170053	0.0186821	0.0248067	0.0698514	0.185576	0.250758	0.385724
FBpp0112608	Parp	49	0.121561	0.12783	0.118334	0.136907	0.13111	0.112392	0.0951704	0.0851034	0.0715935
FBpp0303246	Rbp9	3	0	0.0254259	0.00442605	0.0101752	0.0449791	0.13395	0.235411	0.24697	0.298662
FBpp0079328	RpS13	51	0.108085	0.0996384	0.0945887	0.10184	0.106885	0.117855	0.125081	0.118356	0.127672
FBpp0071248	Dsor1	19	0.108027	0.110925	0.100216	0.114907	0.118433	0.122217	0.111021	0.104974	0.10928
FBpp0309113	Dsor1	1	0.117337	0.132164	0.113595	0.111772	0.108364	0.0954241	0.109073	0.111068	0.101203
FBpp0072151	Ssrp	60	0.120761	0.112594	0.106095	0.116442	0.114512	0.114356	0.10885	0.110762	0.095628
FBpp0113081	Taf4	16	0.0536241	0.0684095	0.0823622	0.0988955	0.121041	0.148393	0.148795	0.136866	0.141613
FBpp0081216	TfIIFalpha	18	0.0706699	0.0869803	0.0890612	0.115225	0.132682	0.139089	0.138541	0.113926	0.113826
FBpp0079164	Trf	3	0.0537238	0.0901963	0.0741619	0.134766	0.148743	0.12835	0.108824	0.150559	0.110675
FBpp0292511	Uch	30	0.127337	0.135107	0.162704	0.116146	0.103681	0.0961368	0.0946819	0.0854051	0.0788004
FBpp0071046	bys	22	0.0372192	0.0625545	0.0565833	0.0702313	0.112778	0.158974	0.169794	0.164136	0.167731
FBpp0307610	brat	20	0.1376	0.134296	0.112976	0.10081	0.114158	0.138926	0.105315	0.0905704	0.0653482
FBpp0073578	hep	8	0.0542841	0.0896127	0.0915825	0.0916539	0.0991172	0.127376	0.139572	0.146244	0.160558
FBpp0080735	pigeon	5	0.0819325	0.0691198	0.0621183	0.0952445	0.0882654	0.100155	0.13445	0.200833	0.167881
FBpp0079399	Cks30A	11	0.1188	0.12429	0.13596	0.127308	0.137496	0.124174	0.0878635	0.0765378	0.0675718
FBpp0289620	CycD	3	0.163597	0.310261	0.20912	0.0774373	0.0767314	0.060253	0.0516973	0.0328271	0.0180757
FBpp0111770	woc	50	0.0683517	0.080714	0.0802498	0.0956177	0.11391	0.143966	0.13545	0.140722	0.141019
FBpp0304252	Rac1	7	0.079864	0.0816918	0.0806105	0.103832	0.112017	0.126431	0.139293	0.146117	0.130143
FBpp0087084	128up	28	0.115847	0.110346	0.109468	0.10899	0.107753	0.113689	0.117758	0.108053	0.108096
FBpp0308011	140up	11	0.108949	0.118108	0.140863	0.117539	0.0973283	0.0969422	0.103298	0.116888	0.100084
FBpp0301154	Cdc42	9	0.0415231	0.0553511	0.0619716	0.0940618	0.119193	0.148702	0.156964	0.166033	0.156202
FBpp0087613	Map60	25	0.034297	0.0556332	0.0710493	0.10627	0.144271	0.162915	0.159196	0.134606	0.131762
FBpp0304364	Arf1	25	0.104274	0.111987	0.103972	0.101994	0.102576	0.0959887	0.106705	0.14488	0.127624
FBpp0076411	Cds	4	0.0335276	0.0490142	0.0528138	0.0477718	0.0706235	0.109467	0.156834	0.204176	0.275772
FBpp0075029	Ogdh	1	0.115096	0.0976955	0.13987	0.0873319	0.104126	0.100486	0.102431	0.178496	0.0744682
FBpp0305416	Ogdh	60	0.103133	0.10665	0.108019	0.118718	0.112585	0.108081	0.111225	0.114352	0.117237
FBpp0293442	Taf1	38	0.0599113	0.0838684	0.0835775	0.0950233	0.123006	0.148073	0.141289	0.13018	0.135071
FBpp0087335	Taf5	31	0.0710496	0.0792587	0.0779433	0.100317	0.115523	0.139003	0.146009	0.138118	0.132778
FBpp0082682	Akt	19	0.110143	0.105752	0.0911791	0.111184	0.10308	0.109789	0.122703	0.137467	0.108702
FBpp0074558	AP-1-2beta	53	0.101699	0.0978987	0.100575	0.108433	0.108789	0.119427	0.11863	0.124002	0.120547
FBpp0294012	CycE	3	0.274907	0.138204	0.151419	0.16068	0.110628	0.0613412	0.0411138	0.0490692	0.0126379
FBpp0082970	htl	3	8.88083e-06	0	0.0299529	0.154516	0.126128	0.12005	0.179393	0.187606	0.202345
FBpp0073336	SrpRalpha	42	0.0971287	0.0948613	0.0917362	0.0900172	0.0964349	0.116854	0.127976	0.135729	0.149263
FBpp0080990	Itgbn	2	0.00192297	0.00442843	0.0105152	0.00718371	0.0163611	0.0877504	0.195148	0.312356	0.364334
FBpp0086641	LamC	35	0.0418825	0.046698	0.0505621	0.0414854	0.039735	0.0587031	0.136306	0.216107	0.368521
FBpp0304061	Lrr47	6	0.200219	0.179602	0.146609	0.131431	0.114315	0.082011	0.057756	0.0467795	0.0412767
FBpp0076469	RNaseX25	9	0.0511438	0.0580791	0.0719035	0.0736633	0.117067	0.135075	0.16291	0.166665	0.163493
FBpp0079568	Ror	1	9.05821e-10	0	1.20727e-05	0	0.0179231	0.157262	0.246856	0.268031	0.309915
FBpp0309532	RpS9	64	0.105485	0.0989633	0.0991274	0.103004	0.105739	0.119609	0.122778	0.121817	0.123476
FBpp0086103	RpL18A	76	0.102936	0.0964202	0.0969553	0.105963	0.105947	0.11719	0.123055	0.127224	0.124309
FBpp0085586	RpS18	83	0.105626	0.102349	0.0950357	0.108176	0.10536	0.114049	0.126553	0.118927	0.123925
FBpp0309135	RpS19a	53	0.11325	0.109523	0.0958418	0.10756	0.104756	0.113128	0.121834	0.116149	0.117958
FBpp0309695	Sdc	5	0.0533436	0.0491808	0.0444132	0.0845229	0.127276	0.132308	0.139233	0.156905	0.212817
FBpp0309276	TH1	13	0.0615308	0.0655714	0.0696772	0.0967532	0.123248	0.146955	0.153809	0.141455	0.141001
FBpp0074709	Taf6	26	0.068161	0.0771435	0.0774097	0.0959008	0.119066	0.147784	0.14342	0.131983	0.139132
FBpp0081786	TfIIFbeta	8	0.0470474	0.0827636	0.0869346	0.12914	0.139957	0.143265	0.129329	0.121184	0.120379
FBpp0080281	TfIIS	12	0.0468503	0.0570466	0.0612011	0.0890775	0.115425	0.148374	0.165472	0.153503	0.163051
FBpp0087280	TpnC47D	3	2.67238e-06	0	0.0191647	0.00210406	0.0034044	0.0188581	0.118663	0.325445	0.512359
FBpp0088546	TpnC73F	7	9.98445e-13	3.70616e-09	4.54612e-06	2.63744e-05	0.0093445	0.0205716	0.141718	0.328418	0.499918
FBpp0076340	mtrm	3	0.287504	0.331388	0.209597	0.102095	0.045309	0.0119692	3.34132e-09	0.0121388	0
FBpp0085697	cora	73	0	6.53851e-06	5.46115e-05	0.00413575	0.0187624	0.0971914	0.209292	0.30424	0.366318
FBpp0072308	emp	3	1.15109e-11	1.82479e-09	0	2.06224e-05	0	0.0233456	0.142042	0.306447	0.528144
FBpp0082729	mtSSB	7	0.104125	0.108735	0.114899	0.09013	0.112655	0.129803	0.119157	0.111648	0.108847
FBpp0084549	pll	12	0.118436	0.151918	0.12347	0.129658	0.110784	0.0969454	0.0919649	0.0904968	0.0863276
FBpp0303108	trn	8	0	0.0120697	0.0732235	0.23724	0.149594	0.160843	0.14463	0.124873	0.0975266
FBpp0306845	Wnt4	3	0	8.26693e-06	0	0.0194008	0.0367591	0.116528	0.197329	0.278254	0.351721
FBpp0297155	Fkbp14	10	0.0239842	0.0300149	0.0468952	0.061162	0.0612746	0.122553	0.195229	0.212098	0.246789
FBpp0312489	tutl	2	0	0.00317633	0.0215466	0.0602389	0.0568651	0.127487	0.170567	0.261871	0.298249
FBpp0290637	hlk	2	0	0.00584653	0	1.84977e-05	0	0.0140608	0.0691832	0.290442	0.620449
FBpp0306828	NAT1	86	0.124052	0.120118	0.113486	0.109251	0.106878	0.115452	0.108701	0.102486	0.0995778
FBpp0079876	dmGlut	1	0.107396	0.0782917	0.148597	0.217783	0.191973	0.0883722	0.0915329	0.0473067	0.0287487
FBpp0071971	Dcp-1	12	0.0781041	0.0781641	0.0869876	0.109666	0.143992	0.152787	0.140937	0.109875	0.0994861
FBpp0308405	kermit	10	0.0398789	0.0433539	0.0490848	0.0761534	0.111645	0.153399	0.15373	0.179346	0.193409
FBpp0087187	wal	22	0.109476	0.107433	0.124775	0.115983	0.109322	0.110782	0.11138	0.103457	0.107391
FBpp0079470	Bka	5	0.0344431	0.0514408	0.0678269	0.0849294	0.105605	0.147578	0.164243	0.175621	0.168312
FBpp0290166	Ccs	13	0.14049	0.141372	0.159138	0.126356	0.103959	0.0924274	0.0842613	0.0786177	0.0733789
FBpp0300518	Aldh-III	25	0.103422	0.110157	0.10412	0.110513	0.10559	0.10616	0.113254	0.11819	0.128593
FBpp0111775	Phb2	58	0.126967	0.123211	0.120437	0.11446	0.108136	0.0990555	0.104111	0.104967	0.0986549
FBpp0077679	dock	20	0.0584901	0.0613796	0.0669851	0.0896233	0.104194	0.133779	0.150808	0.162835	0.171907
FBpp0086400	Prosbeta1	11	0.144887	0.112225	0.0961707	0.143134	0.103248	0.0779191	0.0867279	0.145925	0.0897633
FBpp0086159	Sply	28	0.118103	0.119813	0.103789	0.108954	0.109112	0.108118	0.102166	0.113125	0.116819
FBpp0301731	lwr	11	0.0867208	0.095985	0.125516	0.121142	0.115291	0.1187	0.121547	0.107526	0.107574
FBpp0078687	l(2)05714	2	0.0192982	0.0450847	0.0684347	0.0883185	0.122534	0.159625	0.162003	0.184919	0.149782
FBpp0309065	Hmgs	12	0.0500655	0.0450772	0.0516538	0.0511008	0.0442445	0.0639182	0.115295	0.238295	0.34035
FBpp0110172	ATPsynG	3	0.075134	0.108041	0.0827051	0.130057	0.134784	0.135476	0.115621	0.112377	0.105805
FBpp0086065	CG10939	10	0.0466782	0.0858313	0.103797	0.0857072	0.0724843	0.098521	0.143646	0.171198	0.192137
FBpp0087095	CCT5	124	0.133414	0.123798	0.119725	0.121101	0.103843	0.107289	0.0973539	0.101063	0.0924134
FBpp0307713	DCTN3-p24	6	0.0649879	0.0944335	0.117323	0.126797	0.12318	0.114112	0.129874	0.116273	0.113019
FBpp0086627	Sec61beta	14	0.0547343	0.0753006	0.086518	0.084685	0.0963637	0.127351	0.137571	0.15599	0.181486
FBpp0085817	MFS14	1	0.00312299	0.012672	0.0291847	0.0964494	0.155866	0.142729	0.174024	0.179212	0.20674
FBpp0071905	Nup214	47	0.0794908	0.101214	0.0954796	0.110732	0.12172	0.133945	0.124733	0.116957	0.115728
FBpp0304954	Pfdn2	12	0.0742761	0.0913805	0.152377	0.138876	0.108448	0.101963	0.125894	0.104266	0.102518
FBpp0076872	Srp54k	46	0.0928522	0.101671	0.0975549	0.104161	0.104432	0.119957	0.125585	0.126372	0.127413
FBpp0306920	atms	23	0.0808882	0.0845976	0.0895764	0.100097	0.123956	0.143383	0.129947	0.122938	0.124617
FBpp0303964	simj	11	0.0262976	0.0573519	0.0669832	0.0915113	0.116779	0.157243	0.166176	0.156225	0.161434
FBpp0083415	ppan	16	0.0372699	0.0460728	0.0546375	0.078949	0.111373	0.155238	0.173784	0.168329	0.174348
FBpp0078377	Xe7	9	0.0337834	0.0573048	0.0591459	0.0892057	0.109054	0.166722	0.146616	0.166313	0.171855
FBpp0081156	Ref1	26	0.0212305	0.0392789	0.0544217	0.0998116	0.128218	0.170138	0.174999	0.152823	0.15908
FBpp0072572	Pbgd	12	0.0626442	0.062552	0.0546732	0.0591087	0.0879036	0.123303	0.142011	0.197727	0.210077
FBpp0081461	TrpRS	27	0.117635	0.120338	0.111789	0.108723	0.112045	0.115029	0.101163	0.109667	0.103611
FBpp0085107	Chchd3	20	0.0757468	0.120705	0.114043	0.133825	0.107458	0.105381	0.112913	0.12394	0.105988
FBpp0296978	Gug	35	0.0313839	0.0833615	0.0809157	0.106692	0.123389	0.153156	0.142066	0.137669	0.141368
FBpp0078187	l(3)04053	2	0.0252808	0.0414605	0.058115	0.0510636	0.142675	0.160638	0.169311	0.164458	0.186998
FBpp0306429	l(3)05822	2	0.0456608	0.178252	0.207052	0.106658	0.116118	0.0916542	0.0694445	0.0858116	0.0993481
FBpp0293163	Spn	36	0.0358395	0.120458	0.115711	0.115441	0.111734	0.117962	0.124664	0.117624	0.140567
FBpp0072830	msn	23	0.0596271	0.0812733	0.0898272	0.0955803	0.105762	0.125299	0.143045	0.154797	0.144789
FBpp0082928	l(3)07882	25	0.00493856	0.025874	0.0496017	0.0787962	0.103028	0.167702	0.187844	0.186067	0.196148
FBpp0075209	SsRbeta	9	0.0947435	0.0782668	0.0979057	0.0729839	0.0791769	0.121443	0.137786	0.163408	0.154286
FBpp0081088	Sas-4	15	0.129252	0.106008	0.0950231	0.128181	0.180848	0.154508	0.0869093	0.0623419	0.0569289
FBpp0297103	dia	38	0.104106	0.104001	0.102354	0.115446	0.112219	0.119379	0.114815	0.110673	0.117007
FBpp0072590	cue	5	0.262214	0.20271	0.154161	0.0695117	0.0587621	0.0656596	0.0681586	0.0608442	0.0579794
FBpp0077845	fbl	14	0.0750085	0.0923235	0.103601	0.106559	0.108143	0.119986	0.121788	0.129981	0.142609
FBpp0304242	bol	14	0.00912215	0.0121789	0.0186515	0.0283795	0.0673852	0.138975	0.209523	0.260306	0.255479
FBpp0079444	pelo	11	0.11831	0.114284	0.103577	0.118439	0.107837	0.116193	0.106681	0.117356	0.0973241
FBpp0071794	blw	137	0.118407	0.109313	0.108195	0.10514	0.113169	0.11353	0.111892	0.106043	0.114311
FBpp0302691	eff	5	0.116547	0.117408	0.149143	0.121198	0.108958	0.111032	0.093223	0.094829	0.0876615
FBpp0085246	heph	15	0.104973	0.106743	0.103668	0.099914	0.104389	0.114135	0.128185	0.124912	0.113081
FBpp0306894	jar	74	0.0657048	0.0639361	0.0621463	0.0818046	0.122473	0.161675	0.152785	0.145318	0.144158
FBpp0086974	ox	2	0.120479	0.111214	0.118422	0.114647	0.0859603	0.100894	0.106291	0.133844	0.108249
FBpp0079167	poe	163	0.140125	0.131499	0.125077	0.12679	0.110563	0.100645	0.0869646	0.0929205	0.0854158
FBpp0079409	scat	10	0.0633003	0.0664208	0.0689292	0.0994497	0.104107	0.119987	0.137607	0.168565	0.171634
FBpp0302962	Sema1a	8	0.0145027	0.0217172	0.0273408	0.0378433	0.0953747	0.171757	0.203593	0.204289	0.223583
FBpp0086237	Sema2a	31	0.0955827	0.0964065	0.101552	0.113827	0.128419	0.152236	0.119532	0.102707	0.0897367
FBpp0079484	RpL13	68	0.0950688	0.0927775	0.094935	0.101719	0.106708	0.124809	0.126574	0.123601	0.133807
FBpp0083490	lbe	1	4.74643e-05	0	0.352888	0.0359166	0.0739155	0.118884	0.185898	0.13604	0.0964107
FBpp0312080	RpS4	80	0.102256	0.098458	0.102829	0.101594	0.105023	0.117067	0.120639	0.124235	0.127899
FBpp0293114	RyR	29	2.22299e-10	0	7.69355e-06	0	0.00570777	0.078092	0.197952	0.311926	0.406314
FBpp0084525	TfIIA-L	5	0.0646209	0.0796762	0.115545	0.0928273	0.146441	0.139209	0.134584	0.126526	0.100571
FBpp0081916	Taf12	4	0.0607997	0.0812999	0.115906	0.0903591	0.113973	0.141157	0.13781	0.128298	0.130397
FBpp0079514	Taf11	7	0.0773255	0.111295	0.122759	0.093476	0.102898	0.117977	0.136718	0.125344	0.112207
FBpp0307666	l(2)efl	3	0	1.94346e-10	0	2.09348e-07	2.11131e-05	0	0.0567802	0.240316	0.702883
FBpp0072004	Alg3	6	0.107632	0.0964995	0.0914484	0.0993739	0.118487	0.11451	0.120159	0.122426	0.129463
FBpp0305603	Rsf1	7	0.0252787	0.0370296	0.03568	0.0680198	0.0988808	0.153476	0.194265	0.18976	0.19761
FBpp0076200	Uch-L5	41	0.11819	0.117891	0.111193	0.116956	0.117517	0.11555	0.108509	0.0987	0.0954937
FBpp0075723	vers	18	0.0364704	0.0737761	0.0757195	0.0885944	0.125929	0.156636	0.165583	0.136537	0.140754
FBpp0084161	Stt3B	29	0.0723008	0.068572	0.0706662	0.0813663	0.100243	0.135463	0.144494	0.157155	0.169739
FBpp0304248	ND-ACP	2	0.119501	0.124199	0.14685	0.119114	0.0994648	0.0961719	0.118626	0.0961401	0.0799327
FBpp0075755	ND-SGDH	10	0.0936361	0.103649	0.133165	0.111421	0.107401	0.106515	0.125368	0.107866	0.11098
FBpp0301702	Set8	22	0.156692	0.128982	0.120735	0.139661	0.140368	0.125425	0.0773568	0.0650423	0.0457378
FBpp0083033	Ssdp	4	0.0653842	0.106268	0.158866	0.116553	0.127853	0.108846	0.113909	0.101251	0.101071
FBpp0076325	SrpRbeta	12	0.0978943	0.106649	0.103394	0.0957382	0.0960758	0.1229	0.121785	0.126138	0.129425
FBpp0070431	Smyd3	4	0.150649	0.10884	0.0966812	0.107863	0.117139	0.119175	0.115151	0.0917078	0.0927943
FBpp0304020	cpb	33	0.0953467	0.0997377	0.127018	0.1047	0.106249	0.117749	0.118542	0.118144	0.112513
FBpp0072660	Cdc37	39	0.109185	0.115555	0.117933	0.123245	0.112524	0.11908	0.109793	0.0992356	0.0934496
FBpp0070371	Cyp4d2	1	0.0243297	0.0219873	0.0211779	0.0164049	0.0168862	0.0966931	0.195107	0.261351	0.346064
FBpp0079521	Trp1	4	0.0474399	0.0560655	0.0530404	0.0522208	0.0699868	0.127896	0.166929	0.187576	0.238846
FBpp0071210	e(r)	3	0.0218263	0.0424403	0.0659597	0.066326	0.124636	0.148508	0.19376	0.175642	0.160902
FBpp0077925	fng	1	4.06272e-08	0	8.81792e-05	0	0.0260876	0.146029	0.322316	0.284375	0.221104
FBpp0086934	fra	1	0	1.72114e-05	0	0.0351317	0.0455757	0.1546	0.215907	0.242934	0.305834
FBpp0086935	fra	28	0.00966393	0.0208992	0.0361187	0.103636	0.141749	0.178553	0.17892	0.164582	0.165878
FBpp0086956	Iswi	66	0.0713723	0.0769509	0.079922	0.10358	0.129858	0.15189	0.139591	0.127544	0.119291
FBpp0309092	Klp3A	50	0.185	0.186899	0.173889	0.18322	0.173317	0.0548723	0.0208384	0.0152124	0.00675223
FBpp0080906	La	46	0.0901588	0.0924727	0.083081	0.0924714	0.111461	0.137209	0.140763	0.124708	0.127675
FBpp0076554	lark	71	0.0466966	0.0574014	0.0748938	0.0905557	0.112008	0.145622	0.154746	0.155504	0.162573
FBpp0088275	Zyx	11	0.0390191	0.0675033	0.0866283	0.0974207	0.111002	0.145066	0.14284	0.15509	0.15543
FBpp0304648	Mad	14	0.100391	0.131562	0.13743	0.121779	0.113747	0.111887	0.102216	0.0951662	0.0858216
FBpp0073116	mas	4	5.99567e-07	0.00513568	0.0159892	0.01976	0.0260305	0.0723398	0.22877	0.339722	0.292253
FBpp0307959	Med	14	0.0832979	0.0869032	0.0890568	0.0970415	0.107402	0.134167	0.137068	0.132202	0.132861
FBpp0303551	Mef2	4	0.00617519	0.00287321	0.00295686	0.0460564	0.0942035	0.244775	0.225931	0.185396	0.191633
FBpp0087867	Mlh1	14	0.1685	0.148822	0.123979	0.124266	0.108652	0.106247	0.0779297	0.0745094	0.0670943
FBpp0086520	Pms2	10	0.161341	0.15126	0.136978	0.125894	0.114224	0.100102	0.0766099	0.0690198	0.0645704
FBpp0089236	Moe	93	0.120153	0.119072	0.109624	0.110474	0.107471	0.111474	0.109015	0.103852	0.108864
FBpp0305820	msi	10	0.121754	0.113523	0.122106	0.123498	0.133992	0.118256	0.0970379	0.0818973	0.0879358
FBpp0088507	Mvl	5	0.168715	0.130096	0.122727	0.0862097	0.101232	0.0954213	0.0855453	0.0963186	0.113734
FBpp0073083	pav	30	0.140004	0.1411	0.141254	0.173692	0.18417	0.106586	0.0508018	0.0377451	0.0246481
FBpp0082986	repo	4	3.14483e-06	0.0020312	0.0106458	0.0038708	0.0349871	0.20194	0.238424	0.244613	0.263485
FBpp0079648	RnrL	79	0.14154	0.131152	0.124397	0.126919	0.113693	0.11068	0.0907069	0.0874526	0.0734602
FBpp0087152	RnrS	19	0.154615	0.164598	0.160677	0.190863	0.193808	0.0687496	0.0314651	0.0207472	0.0144766
FBpp0080389	Syx5	11	0.091631	0.0962951	0.0954547	0.0901727	0.103789	0.120587	0.128739	0.133203	0.140129
FBpp0076897	Septin1	28	0.0429849	0.0551927	0.0697163	0.111304	0.134015	0.162852	0.152382	0.139684	0.131868
FBpp0078331	Snr1	22	0.0589108	0.0702029	0.0806955	0.0972198	0.121118	0.148051	0.146857	0.137559	0.139386
FBpp0309850	Tig	61	0.00644343	0.00670675	0.00957824	0.00326021	0.00730555	0.0359628	0.134311	0.309494	0.486938
FBpp0304380	byn	1	0	0.0275123	0.0963301	0.149251	0.15622	0.164472	0.144084	0.134102	0.128029
FBpp0083954	twin	18	0.130182	0.13307	0.120673	0.114856	0.106266	0.104829	0.10228	0.0991551	0.0886874
FBpp0072097	tsr	67	0.102206	0.101274	0.117025	0.105699	0.114148	0.121724	0.116795	0.109712	0.111415
FBpp0304607	Wee1	17	0.146587	0.195735	0.160598	0.143802	0.143672	0.0865474	0.0516893	0.0421768	0.0291929
FBpp0085082	wts	5	0.0784087	0.0643201	0.0642384	0.0829835	0.115229	0.15378	0.159909	0.138414	0.142717
FBpp0306417	alpha-Man-IIa	8	0.082961	0.0684318	0.0683502	0.0893239	0.0943477	0.123975	0.14285	0.158726	0.171035
FBpp0073983	Arp6	7	0.0725895	0.0790764	0.0772166	0.10385	0.11546	0.144777	0.130395	0.133328	0.143307
FBpp0074070	Arp2	2	0.0750982	0.0760635	0.0876606	0.0919591	0.109193	0.119441	0.138928	0.129557	0.1721
FBpp0302793	Arp2	19	0.0920599	0.096573	0.107061	0.102889	0.101873	0.116779	0.119982	0.131804	0.13098
FBpp0082121	Arp1	16	0.130452	0.124443	0.10448	0.122354	0.106231	0.104533	0.107065	0.104219	0.0962222
FBpp0289724	Ank	39	0.0659412	0.083039	0.0902152	0.0922513	0.0948098	0.110867	0.130131	0.165667	0.167078
FBpp0089045	PhKgamma	3	0.123683	0.118992	0.113074	0.100782	0.116751	0.101786	0.106987	0.104537	0.113406
FBpp0290715	PhKgamma	11	0.0870859	0.0959724	0.081075	0.0963045	0.119423	0.123979	0.129385	0.133802	0.132973
FBpp0070675	ctp	8	0.109482	0.140313	0.129798	0.0881058	0.0916578	0.104999	0.116831	0.108187	0.110625
FBpp0070717	dhd	3	0.207161	0.201791	0.178742	0.143554	0.0906018	0.0641535	0.0442835	0.0392589	0.0304537
FBpp0076330	Prim1	20	0.143128	0.13317	0.115611	0.138567	0.13497	0.109085	0.0918352	0.0747172	0.058915
FBpp0086853	Dp	18	0.0497694	0.065051	0.036684	0.0812118	0.136789	0.170596	0.160534	0.149215	0.15015
FBpp0311412	E2f1	4	0.0330771	0.0303878	0.0600197	0.107803	0.154784	0.192874	0.157002	0.133601	0.130451
FBpp0081767	Fdh	26	0.132041	0.130231	0.116465	0.121161	0.110861	0.105048	0.101455	0.090326	0.0924118
FBpp0076226	Fdx1	8	0.103292	0.0895229	0.133188	0.114848	0.119921	0.108909	0.116439	0.108048	0.105831
FBpp0071406	Gip	28	0.126504	0.127719	0.155099	0.115894	0.105612	0.0968362	0.0992283	0.091651	0.0814572
FBpp0078162	Hem	27	0.0733012	0.069233	0.0693424	0.0904606	0.104117	0.138181	0.140682	0.155103	0.15958
FBpp0081861	Irbp	17	0.122551	0.115208	0.106884	0.119782	0.126798	0.124155	0.104665	0.0976886	0.0822693
FBpp0306423	Irbp	1	0.115335	0.130295	0.169618	0.135611	0.0949815	0.10292	0.0815215	0.092608	0.07711
FBpp0083988	BRWD3	40	0.0924105	0.106753	0.105059	0.119803	0.122164	0.122003	0.114174	0.113132	0.1045
FBpp0076238	mRpL12	10	0.1072	0.12852	0.154281	0.155388	0.0944608	0.0823589	0.115152	0.0898959	0.0727432
FBpp0076021	Gem3	31	0.116775	0.123312	0.11266	0.1236	0.122095	0.12039	0.102436	0.0919756	0.0867567
FBpp0076476	nmo	3	0.0518949	0.076223	0.080316	0.118999	0.142289	0.201126	0.145402	0.104862	0.0788889
FBpp0077459	oaf	6	0.0908519	0.0712292	0.0917557	0.168246	0.14463	0.120641	0.108346	0.101205	0.103095
FBpp0071562	CG4038	12	0.0536968	0.0600143	0.0589103	0.0808601	0.0934694	0.135447	0.186987	0.165898	0.164717
FBpp0294044	Pp2B-14D	16	0.134838	0.136181	0.13962	0.117697	0.113801	0.105071	0.089679	0.085086	0.0780278
FBpp0089216	Pxn	12	0.0139365	0.0114115	0.0131552	0.00941607	0.036609	0.088267	0.151279	0.280792	0.395134
FBpp0076090	Taf2	18	0.0611395	0.0718025	0.0941157	0.103945	0.119145	0.141248	0.13251	0.146104	0.12999
FBpp0073516	Tis11	2	0.0286088	0.109913	0.108562	0.0932516	0.123757	0.155111	0.0975286	0.103176	0.180092
FBpp0305337	AcCoAS	6	0.179262	0.149352	0.135922	0.137903	0.11939	0.0827304	0.0722388	0.0659793	0.0572223
FBpp0079406	Aldh	66	0.131996	0.1247	0.129976	0.118127	0.115733	0.106616	0.0978565	0.0887872	0.0862097
FBpp0310259	Ance	25	1.64243e-06	3.78356e-05	0.00514022	0.0307302	0.068366	0.145293	0.201784	0.257025	0.291622
FBpp0086567	AttA	6	0.0305024	0.0158986	0.023846	0.0167805	0.215564	0.173626	0.247373	0.150273	0.126137
FBpp0309435	CalpA	20	0.0658285	0.0611069	0.0722756	0.0978616	0.111445	0.133373	0.147168	0.154116	0.156825
FBpp0305561	Cdc27	19	0.12891	0.124698	0.115041	0.125549	0.127969	0.117156	0.0929099	0.0906183	0.0771493
FBpp0305260	Trl	3	0.00931363	0.0310876	0.0334937	0.0551539	0.0937873	0.147699	0.202392	0.203317	0.223756
FBpp0082574	Fkbp39	52	0.077718	0.0776018	0.0840393	0.096425	0.115187	0.137653	0.147407	0.132526	0.131443
FBpp0071729	Gp150	27	0	0.00882476	0.0396786	0.197631	0.168246	0.122132	0.135838	0.157694	0.169956
FBpp0081986	Hsp70Aa	11	0.194192	0.139508	0.113379	0.0960953	0.119244	0.130763	0.0886969	0.0660248	0.0520975
FBpp0074671	Nca	10	0.0682547	0.103035	0.128526	0.0872356	0.12254	0.127486	0.127193	0.121386	0.114344
FBpp0088812	Nmda1	2	0.0516882	0.071363	0.0869904	0.103225	0.131996	0.0979915	0.149589	0.14182	0.165337
FBpp0309436	RpL11	22	0.10039	0.0949478	0.0949204	0.103323	0.105984	0.126216	0.124687	0.119238	0.130295
FBpp0082664	Sap47	16	0.0804651	0.108638	0.129928	0.0986989	0.090781	0.0879206	0.116413	0.127333	0.159823
FBpp0303878	nSyb	1	7.90012e-06	0	0.0831993	0.0164593	0	0.013512	0.12282	0.249705	0.514297
FBpp0292260	Syx1A	5	0.0287072	0.0403806	0.0481544	0.0891034	0.114108	0.14492	0.165599	0.164758	0.204268
FBpp0083912	TfIIA-S	5	0.0707783	0.0931993	0.0920631	0.115399	0.12669	0.138384	0.140025	0.118965	0.104496
FBpp0070415	bcn92	10	0.106069	0.123309	0.158409	0.104141	0.102985	0.101198	0.105258	0.102126	0.0965046
FBpp0087515	Cdc2rk	13	0.107975	0.104749	0.117238	0.107749	0.107237	0.118107	0.115087	0.114386	0.107472
FBpp0303113	klu	2	1.15076e-05	3.42823e-05	0.0546619	0.0450589	0.17021	0.173966	0.210522	0.180612	0.164923
FBpp0302978	MED20	9	0.0927094	0.092981	0.0752393	0.0984775	0.120816	0.134202	0.125033	0.135044	0.125498
FBpp0071994	l(2)dtl	12	0.108131	0.137577	0.140153	0.173083	0.153954	0.121015	0.0666372	0.0542552	0.045195
FBpp0075519	Pex1	11	0.131769	0.109422	0.0993172	0.103866	0.102362	0.108547	0.107078	0.114806	0.122833
FBpp0297633	mtd	26	0.0999239	0.0897505	0.0861083	0.0923167	0.0961971	0.130402	0.125837	0.133447	0.146018
FBpp0100178	mt:ATPase8	2	0.0600521	0.0793266	0.0424995	0.0805329	0.145832	0.143812	0.167909	0.145927	0.134109
FBpp0100176	mt:CoI	1	0.0892095	0.117254	0.0966989	0.107451	0.13119	0.0910241	0.113914	0.131948	0.121311
FBpp0100177	mt:CoII	10	0.119911	0.110245	0.0942624	0.110273	0.11285	0.0855045	0.0922447	0.136354	0.138354
FBpp0390634	mt:Cyt-b	2	0.0995435	0.109278	0.0899377	0.0956033	0.123655	0.114052	0.123654	0.126365	0.117912
FBpp0390631	mt:ND1	2	0.118666	0.113971	0.128598	0.129705	0.113734	0.0805624	0.0944807	0.114786	0.105496
FBpp0100181	mt:ND3	5	0.0695339	0.0973039	0.114545	0.116932	0.119248	0.107758	0.110741	0.143618	0.12032
FBpp0390633	mt:ND5	2	0.116104	0.123449	0.121357	0.135192	0.0907599	0.0756362	0.0934342	0.12493	0.119137
FBpp0312097	not	7	0.0874786	0.100322	0.115173	0.122751	0.113976	0.125425	0.107596	0.119611	0.107667
FBpp0297574	nuf	1	0.0425856	0.100482	0.13128	0.0635002	0.167557	0.143384	0.0972754	0.127955	0.125981
FBpp0297577	nuf	8	0.0728709	0.0928949	0.0951576	0.0597286	0.112929	0.115214	0.126476	0.142962	0.181767
FBpp0070245	pck	1	0.0196362	0.0240462	0.0447239	0.0373071	0.0601954	0.106307	0.176766	0.24176	0.289258
FBpp0086645	phyl	1	0.00745669	0.113246	0.0664048	0.123894	0.127817	0.163146	0.154457	0.101072	0.142506
FBpp0087870	pnut	49	0.0576586	0.0723972	0.0759971	0.0996807	0.123277	0.143418	0.145861	0.140532	0.141178
FBpp0085445	sced	12	0.29478	0.313763	0.150988	0.0570378	0.0612627	0.0454998	0.0230003	0.0293788	0.0242887
FBpp0086747	shot	150	0.00492005	0.016208	0.0215024	0.038456	0.0707294	0.141209	0.184186	0.23324	0.289549
FBpp0086745	shot	1	0	0.019445	0	0.0568232	0.0938307	0.116324	0.186079	0.323222	0.204275
FBpp0293393	shot	1	0	0.0354236	0.0475085	0.0662605	0.0788238	0.139271	0.169954	0.184108	0.278651
FBpp0308633	alien	27	0.108936	0.111032	0.108186	0.115686	0.119055	0.122533	0.111324	0.103193	0.100056
FBpp0305852	Arf4	10	0.103724	0.10983	0.126609	0.121137	0.112053	0.0966772	0.0884306	0.137505	0.104034
FBpp0086507	Arf6	2	0.0734141	0.0656462	0.0960582	0.0866508	0.0927604	0.11961	0.152991	0.155529	0.15734
FBpp0072643	Bro	5	0.00254078	0.259801	0.325732	0.220127	0.096997	0.0411435	0.0211246	0.0208654	0.0116692
FBpp0087140	Mtor	143	0.0561275	0.0756561	0.0773058	0.113584	0.131934	0.149686	0.136834	0.126201	0.132671
FBpp0290543	CASK	1	0.141182	0.136647	0.104659	0.118615	0.0887437	0.055815	0.066365	0.17	0.117972
FBpp0303394	CASK	10	0.15347	0.127723	0.124754	0.10816	0.0950713	0.0815412	0.0877885	0.114438	0.107055
FBpp0086483	Cdk5	8	0.0551246	0.0579614	0.0527836	0.0877168	0.119652	0.142284	0.16056	0.160188	0.163731
FBpp0086257	Idgf6	31	0.126585	0.111001	0.114	0.109832	0.104118	0.0993852	0.103605	0.109262	0.122212
FBpp0072101	Chi	8	0.0723302	0.0938508	0.0902756	0.101432	0.121906	0.140291	0.126417	0.122616	0.130881
FBpp0301625	cnn	49	0.130613	0.169665	0.164923	0.161287	0.145073	0.101889	0.0570278	0.0407079	0.028815
FBpp0086719	Cp1	28	0.102255	0.0975673	0.0991431	0.0796024	0.111441	0.128662	0.133078	0.124617	0.123634
FBpp0086585	Cyp6a8	12	5.83617e-10	0.00333022	0.00475261	0.00543359	0.0325437	0.148411	0.473341	0.166481	0.165707
FBpp0309004	Cyp6a22	10	0.127386	0.131545	0.127145	0.123118	0.110142	0.111158	0.0902479	0.0949321	0.0843262
FBpp0074651	Deaf1	5	0.0436952	0.0618912	0.0517857	0.060139	0.0778895	0.128403	0.16466	0.193534	0.218003
FBpp0307750	Dhc93AB	2	0.0968691	0.0965427	0.36967	0.0852098	0.0572982	0.0698062	0.0798552	0.0738367	0.0709123
FBpp0085703	Fkbp12	28	0.0919232	0.0983277	0.126027	0.12901	0.108407	0.109293	0.113378	0.114248	0.109385
FBpp0085904	imd	1	0.0235198	0.00808667	0.226569	0.0561462	0.0669425	0.100639	0.115445	0.241516	0.161136
FBpp0300801	MAPk-Ak2	20	0.0754147	0.0957755	0.10712	0.1004	0.10223	0.118805	0.136746	0.136156	0.127353
FBpp0301141	Calx	4	0.293492	0.140667	0.106322	0.0891332	0.0703141	0.0687625	0.0756013	0.0730681	0.0826396
FBpp0075731	Nrx-IV	29	0.00806161	0.00697611	0.0070505	0.0138301	0.0402723	0.126563	0.199681	0.299379	0.298187
FBpp0289484	Ask1	28	0.137948	0.119002	0.104622	0.1035	0.101922	0.103355	0.10401	0.108448	0.117194
FBpp0075645	Ptp69D	32	0.062179	0.0698218	0.0675044	0.0839086	0.1166	0.140355	0.142864	0.152854	0.163912
FBpp0085458	Rab2	20	0.0969374	0.10374	0.0979973	0.1212	0.104613	0.0851335	0.101491	0.173998	0.114889
FBpp0077471	Rab5	9	0.137281	0.127723	0.119296	0.107055	0.0869365	0.0958394	0.107365	0.122154	0.0963504
FBpp0305023	Rac2	2	0.0197663	0.0278283	0.0447846	0.0707598	0.0927657	0.174082	0.165259	0.204244	0.20051
FBpp0088973	Rel	8	0.123196	0.118966	0.106083	0.101153	0.102449	0.114593	0.0995349	0.113724	0.1203
FBpp0089130	Rho1	9	0.0686325	0.0681105	0.0778315	0.0905986	0.113152	0.134368	0.124932	0.155182	0.167192
FBpp0081540	Rlb1	12	0.00779501	0.032184	0.0512305	0.0871898	0.107577	0.166596	0.184014	0.176194	0.18722
FBpp0081599	mRpL47	28	0.105538	0.0980515	0.100856	0.104074	0.115375	0.116324	0.117648	0.120945	0.121189
FBpp0309418	Rnp4F	29	0.0908544	0.0889009	0.0882737	0.0933114	0.116597	0.132256	0.13352	0.124651	0.131635
FBpp0070877	RpL7A	58	0.097894	0.0903369	0.10306	0.103958	0.108539	0.118052	0.129645	0.125646	0.122869
FBpp0085489	SdhB	35	0.112579	0.113716	0.117057	0.103334	0.104419	0.111011	0.108371	0.108441	0.121072
FBpp0083352	Septin2	17	0.0456099	0.0621981	0.0644144	0.0838002	0.10115	0.144561	0.159326	0.164695	0.174245
FBpp0070875	Agxt	5	0	0.00393458	0	0.00578921	0.0303138	0.142832	0.306914	0.218929	0.291287
FBpp0071184	Sptr	24	0.120456	0.12024	0.151361	0.113861	0.112873	0.101262	0.102445	0.0914612	0.0860411
FBpp0310656	Su(Tpl)	7	0.105299	0.114598	0.0956977	0.104226	0.0927279	0.110449	0.118051	0.120951	0.138
FBpp0074831	Uggt	66	0.106844	0.102328	0.0922001	0.100885	0.109886	0.12602	0.124134	0.120895	0.116806
FBpp0080392	CG4278	8	0.0992822	0.103861	0.0903391	0.109257	0.121237	0.130792	0.116876	0.109048	0.119308
FBpp0080880	barr	29	0.101048	0.0961037	0.0885568	0.120395	0.169097	0.164796	0.109217	0.080007	0.0707806
FBpp0073371	bif	35	0.0364411	0.119969	0.100915	0.0956452	0.104741	0.133682	0.134015	0.13272	0.141872
FBpp0308015	cher	88	0.0462861	0.0455291	0.0544112	0.0567713	0.0533849	0.0538205	0.133805	0.249253	0.306738
FBpp0075170	fax	44	0.00798449	0.0160519	0.024186	0.0622815	0.113886	0.187496	0.190445	0.200564	0.197104
FBpp0087121	Oda	3	0.118193	0.102783	0.128911	0.0860211	0.0946422	0.108359	0.120206	0.11723	0.123655
FBpp0078754	Hel25E	49	0.0630219	0.0722821	0.0788829	0.0990832	0.123201	0.143093	0.136675	0.147856	0.135906
FBpp0085785	prod	19	0.01158	0.0388031	0.0470134	0.078462	0.121379	0.17348	0.192678	0.166556	0.170049
FBpp0070794	mof	21	0.0753577	0.100753	0.106829	0.106491	0.117442	0.139171	0.114408	0.120784	0.118765
FBpp0303110	mirr	7	0	2.30028e-05	0.0115498	0.104727	0.146086	0.183132	0.181851	0.173163	0.199467
FBpp0078400	noi	13	0.0727622	0.0818456	0.0763366	0.102378	0.12338	0.141106	0.137136	0.12741	0.137646
FBpp0293883	RhoL	1	0	3.36485e-06	0	0.0202319	0.0657641	0.119759	0.176639	0.264664	0.352938
FBpp0073963	sun	26	0.0789713	0.112699	0.116684	0.124543	0.121288	0.111233	0.106299	0.118078	0.110205
FBpp0070298	Vps26	10	0.0965763	0.108754	0.101328	0.101896	0.105338	0.121199	0.118095	0.121845	0.124968
FBpp0304313	CG13397	34	0.10301	0.0909543	0.106293	0.102187	0.108592	0.107881	0.126827	0.12392	0.130336
FBpp0084759	CG11899	30	0.128769	0.125564	0.125559	0.111058	0.121211	0.115094	0.100319	0.0862619	0.0861649
FBpp0073847	Ahcy	59	0.123997	0.115313	0.11806	0.116688	0.112128	0.112132	0.104729	0.100584	0.0963702
FBpp0071148	Cp7Fb	5	0.589813	0.101864	0.123573	0.0166197	0.0372398	0.0342503	0.0349142	0.0471599	0.0145655
FBpp0071149	Cp7Fc	1	0.666548	0.141185	0.0788877	0.00700038	0.0219049	0.0168276	0.0072971	0.047802	0.0125467
FBpp0087824	Cyp4e2	12	0.0292374	0.0310374	0.0207077	0.0217851	0.0421795	0.131363	0.333411	0.19723	0.193049
FBpp0081317	Mcm2	59	0.119488	0.1144	0.10767	0.124504	0.128547	0.130194	0.104354	0.0916107	0.0792321
FBpp0312428	Mlp84B	2	7.50028e-11	0.00206069	0.00723347	0.0149806	0.0440466	0.0461523	0.0896192	0.229753	0.566154
FBpp0071279	Ost48	27	0.0897801	0.096568	0.0901333	0.0981807	0.10466	0.122698	0.136329	0.130879	0.130773
FBpp0099920	Pglym78	68	0.113921	0.114704	0.121148	0.109657	0.113973	0.114285	0.105855	0.101902	0.104555
FBpp0086222	Psi	42	0.0555545	0.0687685	0.0839579	0.111304	0.11667	0.144321	0.139751	0.136975	0.142699
FBpp0086795	Roe1	19	0.082858	0.0907848	0.126918	0.128546	0.106638	0.106466	0.12239	0.113659	0.121739
FBpp0082521	Set	6	0.0561991	0.0640773	0.0659098	0.101431	0.12709	0.152746	0.158672	0.135479	0.138396
FBpp0300634	Hydr2	1	0.146347	0.084239	0.0963259	0.0896803	0.103059	0.129276	0.0714613	0.140074	0.139537
FBpp0308769	CG2846	6	0.0949807	0.101449	0.114109	0.109101	0.111892	0.114278	0.116241	0.119182	0.118767
FBpp0078630	betaggt-I	12	0.117016	0.118045	0.131667	0.119351	0.116075	0.0961005	0.0975541	0.107392	0.0967994
FBpp0089085	AhcyL2	5	0	2.54381e-05	0	0.038576	0.116592	0.176409	0.25914	0.210297	0.198961
FBpp0082787	CCT3	90	0.124077	0.12044	0.117785	0.12153	0.110434	0.110228	0.09929	0.0980513	0.0981657
FBpp0309354	CkIalpha	21	0.0471384	0.0759834	0.0909969	0.125256	0.130448	0.133814	0.131072	0.137631	0.127662
FBpp0297878	cype	7	0.0782459	0.0883327	0.0625335	0.110458	0.108056	0.138877	0.138257	0.132804	0.142435
FBpp0087825	Cyp4e1	6	0.0101551	0.0264334	0.0182084	0.0237878	0.0349003	0.116879	0.321131	0.210718	0.237787
FBpp0072228	Cyp9c1	7	0	1.14928e-05	0	0.0167515	0.0192467	0.0617268	0.193064	0.323351	0.385848
FBpp0078144	Ddx1	34	0.115754	0.109052	0.103777	0.109229	0.117522	0.118274	0.114885	0.105582	0.105925
FBpp0076215	eIF4E1	24	0.190023	0.137917	0.123138	0.0873131	0.08848	0.0942667	0.0947043	0.0922805	0.0918778
FBpp0304478	Fer2LCH	25	0.141986	0.132179	0.14857	0.0987597	0.106949	0.101303	0.0979442	0.0871796	0.0851296
FBpp0084998	Fer1HCH	16	0.135094	0.126236	0.150077	0.104144	0.109732	0.0922039	0.105805	0.0963601	0.080347
FBpp0083555	glec	2	0.0372802	0	0.0317218	0.0450874	0.146056	0.188138	0.222699	0.181213	0.147805
FBpp0292671	Hr78	1	0.0335765	0.0168826	0	0.0297224	0.0372751	0.156971	0.189288	0.273669	0.262615
FBpp0073290	Hsp60A	81	0.102178	0.110093	0.10675	0.110204	0.106495	0.113188	0.113726	0.112466	0.124901
FBpp0086432	Diap2	4	0.0824801	0.101717	0.12129	0.0925412	0.0897734	0.115521	0.117708	0.130544	0.148427
FBpp0297131	Nap1	64	0.129232	0.128258	0.127752	0.119912	0.112288	0.110853	0.102704	0.0885039	0.0804967
FBpp0084326	Nf1	31	0.121976	0.120916	0.120007	0.123867	0.112885	0.105754	0.0946108	0.097533	0.10245
FBpp0082329	Orc2	8	0.160773	0.159195	0.133054	0.154842	0.146045	0.0969185	0.0616892	0.0502771	0.0372058
FBpp0080120	Orc5	12	0.148218	0.143856	0.128979	0.155538	0.149681	0.119025	0.0682996	0.0500086	0.0363952
FBpp0071973	Pi3K59F	7	0.108239	0.0881707	0.0931469	0.0994128	0.113707	0.120577	0.11331	0.126517	0.13692
FBpp0075819	Pi3K68D	21	0.091848	0.105753	0.106369	0.122147	0.111957	0.121453	0.10738	0.118862	0.114231
FBpp0083349	Pi3K92E	29	0.122571	0.103538	0.0993511	0.107505	0.113937	0.120588	0.114447	0.107128	0.110934
FBpp0083906	Rpt2	71	0.114728	0.109626	0.106665	0.109463	0.112567	0.118639	0.115955	0.105648	0.10671
FBpp0078024	Rpn10	17	0.10363	0.108423	0.108983	0.109259	0.114626	0.123046	0.113237	0.105537	0.113259
FBpp0070557	Rala	1	0.0158263	0.014315	0.0162887	0.0483941	0.0829828	0.109525	0.182652	0.220303	0.309712
FBpp0070559	Rala	11	0.0809024	0.0721263	0.0689108	0.0768841	0.103696	0.130895	0.142741	0.15478	0.169064
FBpp0070143	RpL22	33	0.103436	0.112809	0.117897	0.10803	0.100391	0.107956	0.133589	0.112151	0.103741
FBpp0086382	Shark	14	0.0399809	0.0423793	0.0431882	0.0681591	0.0979519	0.168013	0.173012	0.173436	0.19388
FBpp0076186	Shc	13	0.099258	0.101406	0.113111	0.112613	0.117682	0.130728	0.115399	0.113102	0.0967
FBpp0076589	Srp19	12	0.088783	0.0935606	0.0974087	0.0885101	0.102566	0.129567	0.13776	0.131096	0.130748
FBpp0079211	Ssb-c31a	7	0.0952676	0.105512	0.122531	0.102299	0.119397	0.112441	0.124938	0.113944	0.103672
FBpp0305676	Ubc2	5	0.0845561	0.101603	0.113649	0.142512	0.131955	0.131657	0.100841	0.111425	0.0818003
FBpp0076124	Ubc4	24	0.128951	0.134454	0.142773	0.128461	0.106395	0.101663	0.0869457	0.0913693	0.0789874
FBpp0078606	abs	28	0.0531159	0.0647779	0.0655359	0.0801253	0.122517	0.155903	0.150296	0.151911	0.155817
FBpp0307589	Mettl4	4	0.121502	0.11389	0.113111	0.140562	0.157746	0.130656	0.0886526	0.0707146	0.0631649
FBpp0072756	CG2034	13	0.121375	0.141725	0.143463	0.12892	0.10886	0.101483	0.0900695	0.0921338	0.0719709
FBpp0072782	oxt	10	0.0763814	0.102655	0.09639	0.102461	0.115435	0.127579	0.124305	0.11786	0.136934
FBpp0293745	chn	7	0.0348654	0.0302527	0.0553898	0.19098	0.285618	0.145453	0.0936625	0.0814171	0.0823618
FBpp0072029	RabX1	6	0.113608	0.122123	0.113245	0.118434	0.0887664	0.0964759	0.090061	0.148649	0.108637
FBpp0077230	cutlet	24	0.131283	0.121622	0.111148	0.133589	0.145669	0.127498	0.0908844	0.0741984	0.0641081
FBpp0076894	dod	17	0.0877868	0.088345	0.104581	0.107683	0.11439	0.125408	0.12455	0.124084	0.123173
FBpp0303242	drl	7	1.61496e-06	0.00298426	0.0155295	0.0619003	0.127203	0.171755	0.208949	0.225897	0.185781
FBpp0080489	glu	67	0.0911631	0.110989	0.106638	0.118707	0.133621	0.141381	0.114927	0.0943722	0.0882026
FBpp0081715	jumu	2	0.0518503	0.0775272	0.141971	0.237378	0.214419	0.128722	0.0589661	0.0506644	0.0385016
FBpp0310679	ksr	9	0.0506182	0.0724235	0.0780151	0.0953001	0.113563	0.147496	0.135264	0.151611	0.155708
FBpp0087699	Rme-8	85	0.11802	0.122092	0.116356	0.121397	0.116036	0.113044	0.0990042	0.0978862	0.0961642
FBpp0087921	Cul1	31	0.130955	0.145191	0.132023	0.116219	0.0970147	0.101006	0.0986337	0.0920495	0.0869081
FBpp0293271	mbc	40	0.0025655	0.00447098	0.0146539	0.106985	0.152955	0.212963	0.183048	0.162268	0.160091
FBpp0305874	nonA-l	15	0.0624734	0.0860234	0.10554	0.0997793	0.116412	0.132006	0.142793	0.13524	0.119732
FBpp0077307	RpS21	23	0.0548406	0.0553569	0.0904292	0.0837903	0.139074	0.136265	0.143317	0.159114	0.137813
FBpp0309637	otp	1	0	0.00143128	0.0238144	0.0166616	0.0879424	0.165009	0.203165	0.253186	0.248791
FBpp0076918	peng	42	0.0116847	0.026366	0.0352179	0.0730998	0.114825	0.172888	0.191795	0.182767	0.191358
FBpp0072164	spag	25	0.114824	0.124594	0.115253	0.121699	0.117733	0.113046	0.10645	0.0947904	0.0916104
FBpp0310470	spel1	26	0.159462	0.142698	0.135577	0.146965	0.139684	0.106831	0.0691099	0.0584822	0.0411908
FBpp0074978	tap	1	0	2.18846e-05	0	0.0200529	0.125533	0.350362	0.229961	0.162293	0.111777
FBpp0080675	tos	10	0.216048	0.197771	0.135112	0.121232	0.112607	0.0809855	0.0576033	0.0448055	0.0338356
FBpp0302935	tty	1	2.00194e-06	0	0.0122473	0.0337943	0.0599497	0.0915107	0.17946	0.243972	0.379064
FBpp0081068	alpha-Est1	3	0.187746	0.223289	0.180488	0.120223	0.0802598	0.041549	0.0520733	0.0590434	0.0553284
FBpp0308765	alpha-Est3	11	0.123593	0.117928	0.124823	0.118473	0.116629	0.110442	0.101159	0.0882472	0.0987038
FBpp0081074	alpha-Est7	2	0.0077204	0.00739124	0.0075241	0.00342422	0.021522	0.0964946	0.28787	0.263734	0.30432
FBpp0087272	dare	19	0.113342	0.110275	0.100417	0.109184	0.107831	0.118971	0.119979	0.111169	0.108833
FBpp0084720	Apc	9	4.17647e-10	0.00753335	0.0114395	0.0068623	0.0301858	0.134268	0.227524	0.266366	0.315821
FBpp0077346	toc	10	0.501915	0.141716	0.0575785	0.027343	0.019663	0.0358711	0.0603465	0.0783862	0.0771806
FBpp0086572	BEAF-32	9	0.0226932	0.0519847	0.0610501	0.0853965	0.12232	0.17297	0.175671	0.146918	0.160996
FBpp0080568	CadN	2	4.34179e-11	0	0	2.98272e-05	0	0.0420126	0.157663	0.331035	0.469259
FBpp0099721	CadN	59	0	3.04314e-05	0	0.042978	0.0854547	0.129801	0.201051	0.2407	0.299985
FBpp0301600	CanB2	10	0.0893797	0.102995	0.128619	0.144089	0.116318	0.0955072	0.120358	0.103517	0.0992172
FBpp0074065	SMC3	54	0.0860356	0.0838033	0.0784579	0.102511	0.12267	0.142159	0.132557	0.124713	0.127092
FBpp0076098	Cdk8	11	0.101233	0.0915765	0.0857923	0.118203	0.131558	0.134437	0.116583	0.112789	0.107828
FBpp0077676	Clp	4	0.0736112	0.0587281	0.0755975	0.0914423	0.134649	0.138314	0.127725	0.159537	0.140397
FBpp0084803	Cnx99A	36	0.0526411	0.055917	0.0544053	0.0690976	0.0939999	0.137647	0.171544	0.174024	0.190724
FBpp0078880	Cpr	29	0.0480631	0.0750944	0.0810112	0.0923261	0.113184	0.148513	0.16224	0.138258	0.141311
FBpp0306645	CycB3	20	0.0655185	0.151427	0.290221	0.257375	0.170572	0.0352201	0.0125442	0.0130324	0.00409026
FBpp0308647	Ugt36A1	2	0.0301396	0.034857	0.0316798	0.0330646	0.0398934	0.0697576	0.125723	0.263966	0.370919
FBpp0302627	Dref	27	0.0324762	0.0486577	0.0571969	0.0836676	0.124592	0.168905	0.16378	0.156651	0.164073
FBpp0086581	Cyp6a17	8	0.162223	0.147355	0.137113	0.122012	0.115355	0.0907211	0.0781265	0.074884	0.0722111
FBpp0309666	ktub	3	0.00147078	0	0.017838	0.0686442	0.153835	0.214	0.200136	0.171811	0.172265
FBpp0084534	Hmu	27	0.0830292	0.0745775	0.0910246	0.0943516	0.0961101	0.120626	0.14989	0.149186	0.141204
FBpp0086379	Lis-1	17	0.127159	0.136865	0.100397	0.107712	0.112578	0.110098	0.108939	0.108365	0.0878871
FBpp0309201	RpL9	60	0.106141	0.10353	0.102152	0.109518	0.103022	0.117744	0.11882	0.12078	0.118294
FBpp0289799	p38a	10	0.10877	0.113601	0.114901	0.1033	0.111872	0.114109	0.112227	0.110067	0.111154
FBpp0076839	Msr-110	4	1.73673e-06	0	0.00679216	0	0.00499931	0.0218767	0.0931978	0.212937	0.660196
FBpp0080729	Nak	14	0.0463667	0.0668723	0.0811477	0.0985258	0.113756	0.127128	0.136606	0.156308	0.173289
FBpp0073759	NetA	1	0	0.00710816	0.0294662	0.151546	0.130525	0.14031	0.15018	0.197858	0.193007
FBpp0293415	NetB	3	1.62953e-06	0	0.00956046	0.0530419	0.101565	0.163079	0.20251	0.219258	0.250983
FBpp0304646	nrv1	18	0.0950982	0.0509282	0.0493797	0.0357008	0.0410172	0.0798878	0.156972	0.226131	0.264884
FBpp0099793	nrv2	11	0	2.1303e-05	0	0.0250083	0.0731262	0.15167	0.208246	0.260903	0.281025
FBpp0082267	rin	39	0.0641596	0.127461	0.126127	0.124531	0.125109	0.124292	0.1096	0.104868	0.0938521
FBpp0083127	P5cr	6	0.134666	0.132043	0.137881	0.124384	0.10974	0.100511	0.0947982	0.0843683	0.0816086
FBpp0077029	Rab10	7	0.0682645	0.0938618	0.10173	0.0861338	0.119543	0.123979	0.128689	0.132984	0.144814
FBpp0083413	Rab11	34	0.121176	0.122873	0.139413	0.10783	0.0972536	0.10077	0.107352	0.106446	0.096887
FBpp0080200	Rab14	15	0.0870809	0.101969	0.118741	0.102202	0.106493	0.104695	0.125203	0.136751	0.116867
FBpp0304216	Rab19	1	0.0573693	0.0467315	0.0671583	0.0601081	0.0926611	0.117598	0.16109	0.175037	0.222247
FBpp0070814	Rab18	13	0.157222	0.134776	0.132088	0.103253	0.0899827	0.0918772	0.0997788	0.0929141	0.0981084
FBpp0300835	Rab7	22	0.112104	0.0979319	0.0909617	0.0900792	0.093018	0.115527	0.116928	0.143648	0.139803
FBpp0079943	Rab6	31	0.0632163	0.0637977	0.0661655	0.0645554	0.0823472	0.119439	0.171251	0.17815	0.191078
FBpp0070141	Rbf	21	0.08046	0.075778	0.0755297	0.0948831	0.122526	0.142661	0.136305	0.137001	0.134856
FBpp0072332	Reg-5	4	0.0599384	0.0546035	0.0565389	0.0380448	0.0454675	0.0661793	0.142158	0.268082	0.268988
FBpp0080888	RtGEF	17	0.0395249	0.0574521	0.0675965	0.0857668	0.109612	0.138506	0.156137	0.16807	0.177333
FBpp0073173	HDAC1	36	0.0749132	0.0865801	0.0850583	0.108663	0.113822	0.144151	0.131707	0.133286	0.121819
FBpp0080659	ScpX	17	0.131461	0.10132	0.0913013	0.0870705	0.0841872	0.0804872	0.129943	0.147456	0.146774
FBpp0070859	Spx	2	0.0660868	0.0835949	0.0982498	0.0872698	0.128213	0.149304	0.144606	0.118268	0.124407
FBpp0075839	TfIIEalpha	11	0.0973936	0.105569	0.100178	0.102897	0.115533	0.135666	0.123441	0.11008	0.109242
FBpp0073090	TfIIEbeta	6	0.104446	0.0980862	0.0880087	0.111682	0.11572	0.14882	0.134972	0.0993266	0.0989385
FBpp0078689	eIF3i	52	0.094831	0.0988989	0.0994098	0.0987384	0.115183	0.126481	0.127148	0.121407	0.117903
FBpp0303474	Vang	2	0.0108453	0.0198454	0.0500343	0.0354451	0.0843933	0.172009	0.198395	0.207131	0.221902
FBpp0305146	apt	25	0.0455398	0.0764139	0.0664781	0.112214	0.147196	0.166224	0.146318	0.124956	0.11466
FBpp0077617	ast	5	0.0383142	0.0300015	0.0353522	0.0564738	0.101836	0.163614	0.185499	0.184546	0.204364
FBpp0077747	crq	7	0.148065	0.102102	0.0980653	0.0829503	0.132081	0.126721	0.120896	0.0961156	0.093005
FBpp0088810	csul	25	0.0870709	0.102536	0.099363	0.123335	0.117849	0.126265	0.115761	0.123033	0.104785
FBpp0073824	dah	10	0.217017	0.291477	0.259516	0.118093	0.0574432	0.0223272	0.0134755	0.0141193	0.00653205
FBpp0311783	dpa	77	0.113715	0.109916	0.103311	0.125638	0.131292	0.134198	0.108319	0.0910887	0.0825219
FBpp0303281	hrg	21	0.0192156	0.0744443	0.12763	0.135973	0.136691	0.132009	0.127632	0.128133	0.118273
FBpp0073134	Faa	3	2.15759e-10	0	3.78894e-06	0	0.00624497	0.0409175	0.23634	0.359696	0.356798
FBpp0076864	lama	1	0.282616	0.109763	0.0564735	0.0732645	0.0712319	0.118629	0.0764822	0.142497	0.0690434
FBpp0088574	mael	13	0.189122	0.197221	0.169629	0.139353	0.109257	0.0753964	0.0464127	0.04068	0.0329291
FBpp0076547	mei-P22	1	0.0185176	0.0382797	0.0582459	0.0868588	0.102565	0.173564	0.172495	0.146369	0.203105
FBpp0088667	Vsp37A	4	0.103234	0.109219	0.118509	0.128177	0.119392	0.115705	0.120485	0.0966015	0.0886772
FBpp0089237	Tom40	18	0.113018	0.124124	0.136006	0.11392	0.104192	0.097881	0.106804	0.110338	0.0937171
FBpp0088407	nompA	1	0.0389386	0.0347688	0	0.0317522	0.024378	0.0189183	0.128016	0.282169	0.441059
FBpp0307794	phr6-4	2	0.103354	0.0978966	0.0990803	0.130385	0.136256	0.140388	0.101129	0.0964058	0.0951044
FBpp0089289	Sema1b	7	0.136843	0.0975669	0.0694195	0.100422	0.1031	0.121086	0.136011	0.122582	0.112969
FBpp0288542	smg	12	0.586206	0.333819	0.0322966	0.00806722	0.00791868	0.0062857	0.00486164	0.0155839	0.00496144
FBpp0078672	vkg	5	0.00345293	0.00171607	0.0138442	1.22204e-05	0	0.0237696	0.0936118	0.275356	0.588237
FBpp0087635	wun	3	0.112037	0.108533	0.146167	0.112039	0.114502	0.0869895	0.0950159	0.103295	0.121421
FBpp0290650	fry	2	0.0838316	0.0886177	0.0909231	0.111343	0.121006	0.108092	0.115557	0.151821	0.128809
FBpp0305992	fry	52	0.111402	0.116168	0.121866	0.12624	0.115609	0.110457	0.0963312	0.101996	0.0999305
FBpp0305911	ATPsynCF6	1	7.44833e-05	0	0.387784	0.190261	0	5.49678e-05	0	0.207956	0.213869
FBpp0083142	ATPsynD	47	0.091679	0.103161	0.130012	0.134405	0.116787	0.10213	0.115825	0.109822	0.0961803
FBpp0079297	Acer	19	0.034037	0.0448628	0.0545767	0.0828315	0.115863	0.147114	0.161462	0.180973	0.17828
FBpp0088134	CaMKI	15	0.0848291	0.0831596	0.0859053	0.0820339	0.0905666	0.122384	0.13625	0.152753	0.162118
FBpp0309069	Cdk4	6	0.0867514	0.159173	0.143828	0.0834033	0.108322	0.141482	0.0970952	0.0921734	0.0877721
FBpp0071603	PTP-ER	8	0.10156	0.114813	0.111522	0.113789	0.123723	0.121751	0.101116	0.109371	0.102356
FBpp0082328	Ipp	3	0.109395	0.096673	0.112186	0.111785	0.109977	0.108027	0.108853	0.122503	0.120601
FBpp0080742	Lectin-galC1	1	0.154507	0.159765	0.121264	0.0758724	0.104118	0.0971782	0.121735	0.0749894	0.0905707
FBpp0086593	NaPi-T	1	0	6.31961e-05	0	0.0904301	0.317766	0.200702	0.15144	0.132351	0.107249
FBpp0084918	Nlp	16	0.0612792	0.0621703	0.0796385	0.0711884	0.129134	0.153341	0.160806	0.142623	0.139819
FBpp0072250	Nurf-38	63	0.119425	0.122163	0.127323	0.112403	0.11178	0.114402	0.102841	0.0952406	0.0944227
FBpp0082522	ATPsynO	59	0.108304	0.116865	0.129352	0.10993	0.117704	0.108818	0.104519	0.103185	0.101323
FBpp0082123	Past1	48	0.108031	0.102051	0.0988952	0.096102	0.0893695	0.107372	0.124303	0.131822	0.142054
FBpp0076495	Pdp1	2	0	0.00283697	0.00161101	0.0118702	0.0325539	0.0786702	0.167023	0.336173	0.369262
FBpp0077908	Pitslre	38	0.103859	0.13121	0.112443	0.0985618	0.115216	0.122106	0.114176	0.10154	0.100888
FBpp0086066	Prosalpha5	40	0.111398	0.120527	0.152936	0.125057	0.111016	0.0988561	0.104625	0.0969362	0.0786486
FBpp0077277	Ptpa	17	0.112734	0.104368	0.125983	0.112317	0.112214	0.120866	0.112475	0.100879	0.0981637
FBpp0086008	Rab4	13	0.141662	0.126551	0.130681	0.113796	0.108346	0.101943	0.0938897	0.0959932	0.087136
FBpp0072460	Reg-2	2	0.0652302	0.0639528	0.0638619	0.0553316	0.0664857	0.113911	0.152113	0.184911	0.234203
FBpp0296949	RpL29	8	0.0854764	0.0968831	0.0982553	0.110736	0.0958104	0.123435	0.141617	0.123661	0.124126
FBpp0303406	sba	1	8.26708e-06	0	0.0207606	0.0926087	0.0735537	0.118679	0.144978	0.225888	0.323524
FBpp0076802	Usp47	36	0.108342	0.110743	0.108976	0.115333	0.113102	0.113138	0.111886	0.109058	0.109422
FBpp0072803	dos	8	0.035138	0.102477	0.105804	0.12401	0.154089	0.157724	0.116447	0.101427	0.102883
FBpp0303228	fz2	4	0.000691824	1.17309e-05	0.00503475	0.0623334	0.0920259	0.139778	0.166959	0.258151	0.275014
FBpp0306650	Stat92E	1	0.0768206	0.0746545	0.0982615	0.126271	0.135337	0.157026	0.123406	0.104155	0.104069
FBpp0306651	Stat92E	17	0.0686059	0.120318	0.122897	0.139325	0.118639	0.131961	0.111612	0.0994464	0.0871956
FBpp0307879	Dyrk2	2	0.0834592	0.0826559	0.0855137	0.0890214	0.0964237	0.158839	0.119256	0.132176	0.152655
FBpp0087589	l(2)k10201	4	0.109979	0.144862	0.123871	0.116809	0.110632	0.124852	0.102666	0.0799053	0.086425
FBpp0077781	spen	41	0.0233901	0.0941557	0.102583	0.115864	0.139567	0.150842	0.132658	0.124359	0.116581
FBpp0078983	snRNP-U1-70K	33	0.0509552	0.059072	0.066671	0.0899334	0.12222	0.15221	0.15575	0.146389	0.156799
FBpp0089153	smid	42	0.0691943	0.0858256	0.0925238	0.111594	0.130807	0.138282	0.133865	0.121869	0.11604
FBpp0071491	sktl	13	0.0249594	0.0314182	0.0353832	0.0781127	0.113109	0.169475	0.169795	0.18048	0.197267
FBpp0304270	cag	1	0.0594911	0.0863556	0.0725866	0.0570016	0.0634395	0.137241	0.191801	0.162967	0.169117
FBpp0088500	ari-1	14	0.107627	0.134182	0.129284	0.111773	0.104695	0.109613	0.103997	0.0980733	0.100756
FBpp0076373	CG5989	13	0.111488	0.101515	0.101614	0.109937	0.109466	0.107778	0.115493	0.116266	0.126443
FBpp0076374	Nelf-E	14	0.0348398	0.058874	0.0626746	0.0882456	0.118902	0.162897	0.169841	0.148125	0.155601
FBpp0305600	U2af38	7	0.0560052	0.0585861	0.0654557	0.101549	0.115826	0.153868	0.147184	0.140649	0.160878
FBpp0071759	T3dh	5	0.0355962	0.0333961	0.0325668	0.0720752	0.104994	0.14583	0.164184	0.193457	0.217901
FBpp0300615	RpS3A	111	0.101311	0.100926	0.101047	0.104918	0.110046	0.115434	0.123745	0.125733	0.116842
FBpp0311361	Rga	14	0.091782	0.115928	0.145747	0.119372	0.108296	0.10692	0.116931	0.107138	0.0878855
FBpp0078970	Rca1	2	0.154954	0.0678867	0.057594	0.218286	0.333701	0.0995015	0.0345345	0.0152219	0.0183203
FBpp0087592	Pdk	15	0.113115	0.145123	0.143633	0.12734	0.112115	0.0990684	0.0898011	0.0915926	0.0782123
FBpp0312045	Ork1	6	0.171727	0.133861	0.110178	0.102365	0.0987797	0.105269	0.105868	0.0946218	0.0773315
FBpp0071129	ND-75	48	0.107214	0.10397	0.101757	0.106286	0.114828	0.11528	0.109853	0.119466	0.121346
FBpp0082645	ND-23	21	0.117701	0.110881	0.127823	0.108011	0.103279	0.103102	0.111208	0.108815	0.109178
FBpp0075117	Mo25	28	0.0941051	0.0937588	0.112072	0.100231	0.108552	0.118294	0.126577	0.127726	0.118684
FBpp0081756	Mcm5	66	0.109158	0.104784	0.102286	0.120869	0.128477	0.136373	0.115627	0.0970441	0.0853822
FBpp0076359	RpL14	48	0.101665	0.0982881	0.102527	0.105172	0.106897	0.117173	0.124697	0.118929	0.124653
FBpp0082008	Lk6	25	0.0558472	0.0975283	0.122493	0.152727	0.150838	0.122794	0.103425	0.0964618	0.0978859
FBpp0083730	klg	6	4.87728e-09	0	1.83854e-06	0.00257237	0.00717993	0.0976053	0.247452	0.316692	0.328496
FBpp0312586	COX5A	8	0.0863264	0.0895889	0.123403	0.118698	0.112891	0.101817	0.133695	0.124361	0.109219
FBpp0078353	Atu	12	0.0744304	0.0876765	0.090431	0.13498	0.12443	0.13861	0.119419	0.112389	0.117635
FBpp0076134	ATPsynB	55	0.112154	0.108589	0.136545	0.111854	0.110197	0.106804	0.103526	0.103313	0.107019
FBpp0291255	qm	14	0.106197	0.107326	0.121486	0.0973873	0.0888805	0.102025	0.118974	0.137372	0.120352
FBpp0080861	lok	16	0.283674	0.270643	0.2205	0.106016	0.0673934	0.0221516	0.00932808	0.0142638	0.00603003
FBpp0089377	colt	19	0.107848	0.111177	0.103105	0.118824	0.110276	0.108655	0.111583	0.115554	0.112978
FBpp0080139	Smg5	27	0.0386911	0.0503712	0.0682418	0.137916	0.148696	0.149809	0.135781	0.131003	0.139492
FBpp0082571	Surf4	6	0.0751619	0.0847124	0.0741073	0.0652528	0.10949	0.0924445	0.13574	0.153354	0.209737
FBpp0079584	SamDC	5	0.11394	0.109227	0.156585	0.11495	0.113772	0.0988962	0.0959377	0.0935705	0.103121
FBpp0083371	RpS20	10	0.10118	0.100744	0.106152	0.102043	0.104678	0.114071	0.114127	0.13826	0.118745
FBpp0086640	Polr1A	61	0.082037	0.0788654	0.0757759	0.0898425	0.103784	0.137613	0.145586	0.141166	0.145331
FBpp0071848	Cdk9	13	0.074294	0.0841193	0.081788	0.108307	0.124815	0.144088	0.137222	0.119758	0.125609
FBpp0083570	ND-42	30	0.117357	0.110226	0.104118	0.109222	0.11097	0.108684	0.115952	0.1111	0.11237
FBpp0307186	Mitofilin	54	0.106588	0.108338	0.0992552	0.1075	0.114658	0.120447	0.119063	0.112933	0.111218
FBpp0302989	Khc-73	35	0.0192513	0.0199043	0.0402245	0.122697	0.132756	0.163512	0.165942	0.165885	0.169829
FBpp0084848	Drice	11	0.0647745	0.0771436	0.0894022	0.0986323	0.131719	0.151567	0.13082	0.12816	0.127781
FBpp0077143	Gs1l	12	0.115821	0.113449	0.139422	0.112563	0.109187	0.101241	0.101514	0.10151	0.105293
FBpp0110109	Gs1l	2	0.131712	0.125521	0.139721	0.117244	0.105549	0.111711	0.0981761	0.0917778	0.0785895
FBpp0306619	Gcn2	19	0.13053	0.138489	0.126286	0.124615	0.112718	0.113054	0.0941311	0.0785471	0.0816296
FBpp0084044	Ppox	19	0.115219	0.113154	0.106857	0.11642	0.11641	0.113889	0.109307	0.103461	0.105282
FBpp0076342	Cbl	10	0.102315	0.159211	0.143409	0.116994	0.109112	0.102083	0.0991824	0.0909902	0.076704
FBpp0084905	ATPsyngamma	52	0.120232	0.107995	0.111221	0.110389	0.113548	0.112163	0.105736	0.110224	0.108492
FBpp0289824	ATPCL	117	0.117857	0.111801	0.105423	0.111936	0.111742	0.111299	0.104611	0.11466	0.110671
FBpp0082987	14-3-3epsilon	155	0.0988789	0.10443	0.133984	0.115436	0.107001	0.110993	0.116109	0.107675	0.105493
FBpp0081336	stck	7	0.0814819	0.0901632	0.0912166	0.0957676	0.094043	0.106718	0.116816	0.154516	0.169278
FBpp0076677	sfl	9	0.0325076	0.0419045	0.0672729	0.148264	0.10519	0.114952	0.131551	0.191692	0.166667
FBpp0073327	Ran	26	0.11606	0.117688	0.112676	0.113805	0.120648	0.124066	0.113463	0.0955429	0.0860508
FBpp0303282	Ppa	4	0.00421493	0.121999	0.140196	0.184776	0.195855	0.112426	0.0946126	0.0830619	0.062859
FBpp0291292	pcm	44	0.093513	0.10578	0.102276	0.111257	0.113335	0.125945	0.117573	0.114522	0.115799
FBpp0079802	mre11	18	0.124551	0.124542	0.123799	0.116978	0.121327	0.118658	0.103395	0.0836082	0.0831412
FBpp0076907	mst	16	0.112694	0.118295	0.132828	0.115348	0.117551	0.110655	0.104128	0.101505	0.0869965
FBpp0083666	loco	14	0.0483386	0.0727515	0.0798477	0.112229	0.133394	0.154449	0.138879	0.129015	0.131097
FBpp0087852	lig	25	0.0501763	0.0841807	0.0762007	0.105752	0.126479	0.145265	0.145904	0.131173	0.134869
FBpp0306971	stumps	13	2.87852e-06	0	0.0225894	0.122464	0.110426	0.163701	0.164534	0.208077	0.208206
FBpp0074892	geko	2	0.0124315	0.10286	0.128605	0.0244971	0.0386132	0.0872583	0.0595133	0.143651	0.40257
FBpp0291330	drongo	10	0.0032776	0.0115674	0.028569	0.180956	0.175783	0.117272	0.116848	0.171043	0.194684
FBpp0077694	dbe	9	0.0369723	0.050212	0.0578333	0.0885098	0.125335	0.14823	0.157227	0.15779	0.177892
FBpp0071530	dom	2	0.0372243	0.108761	0.100962	0.107628	0.12226	0.142925	0.129265	0.122904	0.128069
FBpp0309691	dom	57	0.0689043	0.0868664	0.0856035	0.101777	0.120152	0.142703	0.138667	0.128373	0.126954
FBpp0071689	dve	3	0	0.00414788	0	0	0.0459814	0.136571	0.196225	0.281625	0.33545
FBpp0293786	crol	4	0.00536805	0.00998043	0.0612652	0.0138889	0.0586709	0.1594	0.232599	0.221605	0.237223
FBpp0071560	Tmtc3	4	0.0370191	0.0377544	0.0336956	0.0769467	0.112661	0.160068	0.172729	0.167428	0.201698
FBpp0076890	Rpt6	64	0.109723	0.109848	0.107067	0.107772	0.114246	0.123735	0.112733	0.107997	0.106879
FBpp0086887	TppII	110	0.111555	0.107368	0.107658	0.115191	0.11802	0.121703	0.11033	0.105473	0.102703
FBpp0087112	Sr-CII	2	0	0.0305538	0.0898251	0.313883	0.280913	0.130618	0.0523505	0.057718	0.0441388
FBpp0308019	Rfx	2	0.0457753	0.0350831	0.0340371	0.00926079	0.0325309	0.191899	0.198311	0.212352	0.240752
FBpp0113052	Dredd	9	0.107374	0.114775	0.111844	0.104495	0.106045	0.106992	0.109097	0.124106	0.115272
FBpp0081741	pug	30	0.0363617	0.0483019	0.0465884	0.062816	0.0989741	0.131471	0.148029	0.189332	0.238125
FBpp0072366	Pdk1	12	0.112169	0.135103	0.108158	0.0783139	0.077672	0.105914	0.122605	0.128891	0.131175
FBpp0075701	Gcn5	20	0.0555563	0.0931611	0.100236	0.112571	0.133257	0.143273	0.12497	0.11882	0.118155
FBpp0074657	Papss	21	0.0167486	0.0209896	0.0303721	0.0301951	0.0476106	0.129981	0.180819	0.253536	0.289748
FBpp0086841	Nrk	1	1.98347e-09	0	2.033e-05	0	0.0255961	0.141298	0.222308	0.264583	0.346194
FBpp0076451	Nmt	35	0.115784	0.112868	0.109377	0.11677	0.122964	0.114672	0.10317	0.105484	0.098911
FBpp0082713	asun	22	0.0835203	0.0963951	0.099494	0.108135	0.12268	0.124271	0.121486	0.119666	0.124353
FBpp0304953	JIL-1	17	0.0122856	0.0389819	0.0492292	0.0698005	0.117815	0.171733	0.180445	0.175321	0.184389
FBpp0080419	Idgf3	8	0.103692	0.0781913	0.0746986	0.0632956	0.0826211	0.0944139	0.13348	0.161047	0.208561
FBpp0080418	Idgf2	10	0.142902	0.114862	0.104934	0.0974821	0.0718356	0.0718665	0.0873791	0.134205	0.174534
FBpp0080417	Idgf1	1	0.118848	0.113818	0.127409	0.0914274	0.103513	0.109527	0.147797	0.07213	0.115531
FBpp0085726	Fak	21	0.0716733	0.0815733	0.0756128	0.0928565	0.104367	0.126461	0.139333	0.145883	0.16224
FBpp0079951	eRF3	48	0.113144	0.10675	0.10317	0.110747	0.105839	0.11339	0.115959	0.11276	0.118241
FBpp0308632	E23	1	0.163653	0.0710101	0.0609225	0.0309119	0.016029	0.13261	0.240797	0.169505	0.114562
FBpp0082167	CtBP	5	0.0785212	0.0788332	0.0769957	0.104132	0.133869	0.115999	0.131811	0.138159	0.141679
FBpp0306581	CtBP	36	0.0615538	0.073355	0.0942664	0.10437	0.118224	0.136791	0.134018	0.142674	0.134748
FBpp0312321	emb	68	0.0923914	0.100169	0.0986954	0.110067	0.122575	0.130486	0.115646	0.116779	0.113191
FBpp0080529	CLIP-190	46	0.0696506	0.0973485	0.0931258	0.120093	0.117177	0.130623	0.117981	0.117199	0.136802
FBpp0297920	Abi	9	0.0693919	0.0749152	0.0699488	0.0800487	0.0956693	0.136968	0.162521	0.150189	0.160348
FBpp0073538	Paics	26	0.126387	0.121931	0.115496	0.112106	0.0893978	0.100073	0.105702	0.121396	0.107511
FBpp0306841	kraken	3	0.0913489	0.0982923	0.0982785	0.0892344	0.106538	0.0956661	0.119076	0.138092	0.163473
FBpp0078977	SA	33	0.103572	0.0964596	0.0889845	0.0987094	0.113939	0.124593	0.121108	0.126908	0.125725
FBpp0309625	Rx	1	0.0642668	0.0515597	0.0635705	0.0736511	0.0832147	0.148405	0.146729	0.159566	0.209038
FBpp0311572	Rack1	93	0.104966	0.103546	0.106378	0.109985	0.104643	0.115016	0.112691	0.120861	0.121914
FBpp0086731	RN-tre	13	0.0641182	0.0912286	0.0972212	0.0915529	0.116824	0.135447	0.13666	0.12909	0.137858
FBpp0111810	Pkn	41	0.0809204	0.0951397	0.0922804	0.103155	0.109988	0.126565	0.129692	0.131823	0.130437
FBpp0303632	Pi3K21B	15	0.108469	0.110611	0.124397	0.104966	0.101653	0.115034	0.111354	0.11119	0.112326
FBpp0084176	Osbp	23	0.075269	0.0849017	0.0826457	0.0920103	0.10852	0.128925	0.138004	0.139504	0.150221
FBpp0076312	Mcm7	60	0.128966	0.111035	0.105685	0.12499	0.13147	0.12421	0.101041	0.0915582	0.0810446
FBpp0083894	KrT95D	5	0.0639293	0.0568737	0.0548868	0.0806174	0.118544	0.145729	0.144849	0.155361	0.17921
FBpp0071116	Trxr1	49	0.133379	0.127624	0.125328	0.116112	0.109662	0.10823	0.0998377	0.0918292	0.0879976
FBpp0075713	ArfGAP1	26	0.0859793	0.114942	0.119228	0.110859	0.108251	0.115884	0.11448	0.115005	0.11537
FBpp0112403	eIF4B	35	0.0613106	0.0769873	0.0889543	0.106578	0.121043	0.135378	0.137756	0.132351	0.139642
FBpp0111812	Atet	1	1.10747e-08	0	7.28248e-05	0	0.0650684	0.176722	0.245266	0.22211	0.290762
FBpp0072060	Alas	4	0.0318741	0.0238831	0.0298568	0.0479353	0.0859837	0.153546	0.190718	0.203973	0.23223
FBpp0074686	Su(z)12	9	0.0787711	0.0649205	0.0761727	0.122238	0.151411	0.149835	0.141764	0.112552	0.102336
FBpp0082806	Scp2	1	0.00832064	0.00449593	0.0140513	0.00505275	0.037183	0.0807648	0.151622	0.274106	0.424403
FBpp0306952	Scp1	3	0.0253344	0.758518	0.062289	0.00718252	0.0106294	0.00764856	0.0260877	0.0850008	0.0173096
FBpp0073651	Rtc1	10	0.0167659	0.0457857	0.0524024	0.0905784	0.12008	0.168474	0.170734	0.168069	0.16711
FBpp0081822	RpL3	97	0.0982862	0.0989121	0.0939438	0.104299	0.105597	0.121592	0.122084	0.124419	0.130867
FBpp0303127	Ptx1	3	0	1.5453e-05	0	0.0200872	0.0442861	0.13233	0.197349	0.270586	0.335346
FBpp0308762	Dgkepsilon	5	0.0988036	0.0907056	0.104337	0.0949329	0.100757	0.101435	0.126725	0.135764	0.146541
FBpp0082542	SerRS-m	10	0.126244	0.120026	0.107605	0.111929	0.0975794	0.0961468	0.102532	0.112493	0.125446
FBpp0088471	chb	36	0.0944898	0.0979124	0.0997761	0.115601	0.120202	0.119236	0.116671	0.114809	0.121302
FBpp0088820	Nup154	47	0.127725	0.117674	0.106706	0.12267	0.110663	0.108899	0.0981526	0.108297	0.0992123
FBpp0309170	sdk	34	0.0595705	0.0747371	0.0843526	0.111455	0.115636	0.133927	0.131206	0.142604	0.146513
FBpp0074285	scu	39	0.126307	0.131353	0.126157	0.129788	0.11144	0.0975069	0.100863	0.0896495	0.0869357
FBpp0297079	nudC	36	0.126409	0.122619	0.126468	0.119341	0.101954	0.109563	0.0998171	0.0968799	0.0969477
FBpp0083256	mira	20	0	0.0364651	0.171473	0.300966	0.230801	0.118358	0.0645984	0.0455149	0.0318239
FBpp0311866	Tapdelta	18	0.0798123	0.0849457	0.084307	0.0830637	0.0886061	0.119926	0.149788	0.148933	0.160619
FBpp0307598	Tor	59	0.093491	0.0919218	0.089637	0.104462	0.108722	0.126253	0.124581	0.129805	0.131127
FBpp0302051	Vps28	4	0.0868481	0.0980532	0.152378	0.122031	0.113943	0.106807	0.116019	0.115581	0.0883404
FBpp0087722	DCTN2-p50	35	0.116903	0.128513	0.143456	0.121447	0.101756	0.0980269	0.105311	0.0984458	0.0861425
FBpp0085344	Ttc7	20	0.0663117	0.0617499	0.0593237	0.0852574	0.112642	0.136743	0.14097	0.168638	0.168364
FBpp0303527	l(2)k14505	8	0.112903	0.114214	0.117776	0.115052	0.109611	0.109713	0.102462	0.110736	0.107532
FBpp0301746	Xbp1	1	0.00741757	0.00762134	0.0213464	0.0435464	0.105473	0.199418	0.222335	0.194058	0.198784
FBpp0077735	Nle	11	0.0776352	0.0775819	0.072392	0.0754163	0.108514	0.128752	0.133523	0.185317	0.140868
FBpp0072162	Zfrp8	13	0.0724923	0.0773245	0.0867447	0.0953578	0.114176	0.131678	0.140882	0.137662	0.143683
FBpp0072143	ytr	6	0.0379689	0.043206	0.0477252	0.0796801	0.11243	0.160982	0.192183	0.164408	0.161416
FBpp0077581	RFeSP	8	0.0997354	0.0949694	0.101498	0.101073	0.120806	0.103723	0.115316	0.130608	0.132271
FBpp0312175	Coprox	23	0.104466	0.104529	0.102472	0.108228	0.119452	0.10574	0.11241	0.122876	0.119826
FBpp0077209	ND-PDSW	23	0.101841	0.111026	0.12354	0.11203	0.111028	0.102228	0.114581	0.111377	0.112348
FBpp0071871	l(2)k09913	11	0.104374	0.113908	0.116041	0.117239	0.113522	0.115057	0.107982	0.111278	0.100598
FBpp0311849	Rs1	30	0.00803876	0.0207965	0.0396234	0.0655125	0.100923	0.165585	0.198314	0.197859	0.203348
FBpp0078667	eIF3h	23	0.100348	0.103054	0.103177	0.107019	0.107261	0.120505	0.124359	0.114648	0.119628
FBpp0086070	l(2)k01209	13	0.0898424	0.099591	0.0882642	0.0996351	0.111867	0.128705	0.123858	0.137011	0.121227
FBpp0080052	Nnp-1	40	0.0211505	0.0342892	0.0508602	0.0905493	0.114996	0.160341	0.178054	0.174144	0.175616
FBpp0086468	Vha36-1	35	0.118662	0.117311	0.111213	0.104043	0.103281	0.108716	0.112957	0.109129	0.114688
FBpp0077122	l(2)k05819	8	0.0556298	0.044504	0.0441513	0.0700143	0.0921241	0.12846	0.150127	0.197495	0.217495
FBpp0111813	Gpo1	7	0.0835579	0.076139	0.083863	0.0939524	0.0826711	0.110638	0.131812	0.149495	0.187871
FBpp0080484	Cse1	56	0.13581	0.127129	0.120862	0.127746	0.123908	0.112954	0.0898892	0.0856369	0.0760657
FBpp0085529	ubl	6	0.0771836	0.0917889	0.086324	0.108569	0.1148	0.136232	0.12403	0.135549	0.125523
FBpp0085958	lolal	8	0.0555216	0.0764897	0.0934956	0.0947216	0.107948	0.136842	0.156934	0.1484	0.129646
FBpp0307248	l(2)09851	13	0.0967443	0.0951902	0.109086	0.110099	0.104307	0.127493	0.122158	0.110383	0.12454
FBpp0083121	dnk	1	0.212534	0.168022	0.119333	0.174931	0.135878	0.0754019	0.044575	0.0403592	0.028966
FBpp0072299	CG3760	21	0.0498469	0.0664978	0.133321	0.114457	0.11764	0.13003	0.123212	0.115675	0.14932
FBpp0082803	CG10340	21	0.110557	0.102773	0.119349	0.0887625	0.0934174	0.105526	0.123661	0.128123	0.12783
FBpp0085198	CG1910	13	0.00980077	0.0135439	0.0300482	0.0919353	0.115727	0.181136	0.167284	0.177392	0.213133
FBpp0074331	Tsf1	57	0.0551833	0.0490611	0.046542	0.0281405	0.165222	0.167509	0.172322	0.159609	0.15641
FBpp0081800	Sodh2	19	0.118732	0.117862	0.111352	0.123712	0.112778	0.106523	0.0988948	0.112558	0.0975886
FBpp0089038	Pur-alpha	7	0.0986499	0.109709	0.116638	0.0981877	0.123757	0.112856	0.117413	0.108516	0.114274
FBpp0087524	Pka-R2	16	0.125985	0.120822	0.112866	0.107439	0.104179	0.106313	0.103547	0.106304	0.112544
FBpp0076725	D19B	9	0.0202112	0.0415588	0.0610431	0.0819159	0.118738	0.176371	0.175325	0.159811	0.165026
FBpp0297108	Cht2	10	0.199444	0.0971393	0.0826006	0.0616045	0.0614748	0.0850374	0.120315	0.134706	0.157679
FBpp0075750	Ak1	4	0.103796	0.120385	0.142122	0.114253	0.104167	0.107777	0.100715	0.098968	0.107817
FBpp0074288	Taf8	10	0.0668843	0.084204	0.11041	0.110286	0.120642	0.126807	0.136057	0.124102	0.120609
FBpp0087002	Sin3A	1	0.0353446	0.0578667	0.0566682	0.0799543	0.135838	0.144797	0.146108	0.149173	0.194249
FBpp0293225	Sin3A	46	0.0448023	0.0559856	0.0541623	0.0749886	0.110522	0.158975	0.158679	0.163718	0.178167
FBpp0310135	Pp2C1	8	0.0677071	0.15728	0.100677	0.104201	0.145927	0.128875	0.106717	0.0911304	0.0974853
FBpp0074729	Oat	10	0.000265957	0.00260666	9.1997e-06	0.000237471	0.0120237	0.145778	0.311495	0.258527	0.269057
FBpp0071028	Hira	16	0.150204	0.136335	0.120563	0.117083	0.120632	0.112711	0.0859487	0.0813851	0.0751377
FBpp0310842	Hel89B	25	0.0899711	0.0810371	0.0837569	0.0931999	0.110017	0.145374	0.127239	0.134977	0.134427
FBpp0084248	Cad96Ca	1	2.88405e-06	0	0.0104175	0	0.00570201	0.0632254	0.14221	0.327868	0.450574
FBpp0085273	Df31	13	0.0672391	0.068176	0.269614	0.126567	0.0818575	0.100676	0.087479	0.0857883	0.112603
FBpp0076724	D19A	9	0	0.0058716	0.00251585	0.018102	0.0642782	0.185604	0.236767	0.236468	0.250393
FBpp0078093	CycH	10	0.135947	0.117672	0.128474	0.116918	0.113115	0.114075	0.0968921	0.0921654	0.0847431
FBpp0070652	Cbp80	31	0.0844095	0.0942345	0.0992148	0.113256	0.117365	0.133789	0.123047	0.123405	0.111279
FBpp0082973	Cbp20	8	0.099271	0.107184	0.115999	0.118746	0.106325	0.117084	0.111418	0.11062	0.113352
FBpp0075759	yps	32	0.0492869	0.0662349	0.0913959	0.0883508	0.0833215	0.135688	0.142748	0.154116	0.188858
FBpp0085514	vimar	19	0.0826648	0.0912911	0.0969671	0.097966	0.0995791	0.125158	0.131961	0.132939	0.141473
FBpp0078499	rpk	9	0.191403	0.151854	0.166119	0.150407	0.119164	0.068528	0.0578456	0.0533411	0.0413392
FBpp0298043	qkr58E-3	17	0.0416118	0.0468774	0.0479744	0.0716827	0.105048	0.152404	0.17275	0.173255	0.188396
FBpp0311193	qkr58E-2	24	0.0423685	0.0635553	0.0657976	0.0781929	0.104302	0.143076	0.164894	0.165277	0.172537
FBpp0071754	qkr58E-1	29	0.0339341	0.0455951	0.0467569	0.0888369	0.119664	0.160493	0.175301	0.164656	0.164764
FBpp0303881	qkr54B	9	0.0935728	0.130199	0.120423	0.130545	0.12704	0.115371	0.106034	0.0906143	0.0862017
FBpp0072470	mth	1	0.10928	0.0968162	0.111171	0.127807	0.109264	0.102198	0.0899589	0.114441	0.139065
FBpp0088628	CRMP	4	0.00692274	0.0085702	0.00206189	0.00462874	0.0118279	0.057137	0.174286	0.321479	0.413086
FBpp0112945	CRMP	12	1.51547e-06	0.00253784	0.0029025	0.00239961	0.00727084	0.0539521	0.173416	0.329683	0.427837
FBpp0072194	gek	45	0.0932276	0.0908782	0.0850383	0.0893554	0.0984337	0.132754	0.133989	0.138887	0.137438
FBpp0288546	fray	11	0.11564	0.112085	0.112327	0.106032	0.0960685	0.100077	0.105871	0.122205	0.129694
FBpp0303076	bon	21	0.0670897	0.0646755	0.0606346	0.0998504	0.12537	0.172684	0.151261	0.131034	0.127401
FBpp0076185	aay	8	0.0620936	0.0972495	0.128625	0.204705	0.208526	0.0917913	0.0729123	0.0689963	0.0651008
FBpp0305327	a6	1	0.0457287	0.0568449	0.0593464	0.0738323	0.0942951	0.136739	0.173023	0.18235	0.177841
FBpp0087583	Uba1	100	0.119907	0.114165	0.111372	0.11626	0.117928	0.119884	0.106405	0.100903	0.0931769
FBpp0087094	SmD3	2	0.0695511	0.081035	0.0822546	0.0769403	0.132636	0.140325	0.146173	0.145401	0.125684
FBpp0070208	AMPKalpha	7	0.127309	0.118202	0.104732	0.11395	0.0930003	0.0948747	0.109773	0.114266	0.123894
FBpp0072094	RpL39	1	0.0880695	0.0939823	0.0935837	0.107377	0.100613	0.125586	0.13938	0.115736	0.135673
FBpp0087959	rnh1	10	0.13968	0.146102	0.135111	0.117788	0.108212	0.105613	0.0924493	0.0807349	0.0743104
FBpp0086124	RhoGEF2	42	0.0835786	0.097269	0.0937653	0.0977854	0.110195	0.134369	0.127239	0.124514	0.131285
FBpp0075382	Prosbeta2	35	0.113249	0.118541	0.11174	0.113999	0.11084	0.119197	0.106451	0.104163	0.10182
FBpp0089041	Prosalpha7	30	0.106065	0.115002	0.127102	0.113607	0.112609	0.11675	0.112085	0.0995526	0.0972285
FBpp0401522	Pp4-19C	10	0.107767	0.112999	0.147857	0.140386	0.118519	0.0931911	0.0865248	0.105688	0.0870692
FBpp0087566	Orc6	10	0.150966	0.148222	0.147398	0.139093	0.140988	0.12491	0.0626206	0.0472459	0.0385549
FBpp0072330	Orc4	9	0.143864	0.1421	0.13717	0.153508	0.139427	0.11475	0.0746154	0.0529968	0.0415692
FBpp0083354	EloB	14	0.0817296	0.112952	0.153323	0.118781	0.105692	0.102074	0.127149	0.103776	0.0945222
FBpp0111817	eIF4G1	121	0.101682	0.11228	0.106015	0.110089	0.106206	0.116529	0.11597	0.114698	0.116531
FBpp0298278	Mnt	4	0.0307123	0.0384897	0.0290886	0.0190192	0.0603047	0.167084	0.218975	0.228615	0.207711
FBpp0298280	Parg	11	0.106944	0.123639	0.113089	0.122521	0.115417	0.113001	0.102137	0.101215	0.102037
FBpp0081031	Dap160	32	0.0791314	0.0847504	0.083886	0.0988377	0.101705	0.124542	0.133553	0.13879	0.154804
FBpp0074766	Chd3	6	0.167236	0.164762	0.155268	0.160485	0.16901	0.0855509	0.0491011	0.030141	0.0184456
FBpp0304785	B4	19	0.150488	0.178784	0.167246	0.137354	0.114594	0.0828871	0.0626544	0.054143	0.0518494
FBpp0085252	Ac3	1	0.1442	0.125382	0.126776	0.108293	0.106006	0.0989118	0.101191	0.1135	0.0757386
FBpp0086479	fus	13	0.0278955	0.0273342	0.0282122	0.0439899	0.0997473	0.178167	0.192952	0.20987	0.191832
FBpp0292404	Rbcn-3A	51	0.102804	0.101156	0.0963607	0.0935508	0.0932715	0.113424	0.118656	0.134635	0.146143
FBpp0072050	Taldo	29	0.109466	0.107047	0.119062	0.100793	0.107039	0.11794	0.115841	0.111365	0.111446
FBpp0311236	teq	10	0.0916887	0.0913257	0.0804425	0.0905013	0.0760353	0.102682	0.115772	0.166459	0.185094
FBpp0071145	Es2	11	0.0706418	0.120709	0.0944601	0.0976277	0.117984	0.124235	0.13705	0.11631	0.120982
FBpp0070366	D2hgdh	21	0.11553	0.114961	0.124342	0.120393	0.102093	0.107955	0.101715	0.0987615	0.11425
FBpp0070304	Ocrl	18	0.0834278	0.0836096	0.0727413	0.0878098	0.105972	0.135244	0.137689	0.14409	0.149416
FBpp0070302	mip130	29	0.0250323	0.0473088	0.0581033	0.0874623	0.120814	0.162609	0.159988	0.166944	0.171738
FBpp0070303	Rbcn-3B	23	0.0992104	0.0920424	0.0877397	0.100813	0.102607	0.113475	0.11369	0.140962	0.149461
FBpp0304832	Edem1	8	0.0775684	0.079379	0.0765465	0.0843194	0.107677	0.140597	0.144325	0.135374	0.154213
FBpp0070336	eIF2Bepsilon	25	0.108826	0.101217	0.0979504	0.105731	0.108381	0.127214	0.112768	0.119078	0.118834
FBpp0070297	CG14803	5	0.134184	0.136857	0.164794	0.138503	0.131877	0.116108	0.0688393	0.0583523	0.0504855
FBpp0070299	CG14805	26	0.0720749	0.0833903	0.0820521	0.0909456	0.103849	0.132473	0.132224	0.159446	0.143545
FBpp0070353	Gcna	16	0.193956	0.211889	0.172629	0.144759	0.145631	0.0712145	0.028367	0.0215688	0.00998464
FBpp0070351	Pex5	8	0.111698	0.103354	0.127383	0.100582	0.092982	0.0886465	0.108456	0.124294	0.142605
FBpp0070350	Pgam5	23	0.129126	0.116447	0.117776	0.12727	0.107647	0.0976222	0.106275	0.10404	0.0937971
FBpp0070346	trr	29	0.040526	0.0635779	0.0583434	0.086989	0.121963	0.165631	0.154262	0.147649	0.161059
FBpp0070301	mRpL16	22	0.106967	0.106505	0.101642	0.109231	0.113463	0.114318	0.120705	0.113687	0.113481
FBpp0070335	CG3857	5	0.091913	0.0853179	0.0934463	0.106941	0.121858	0.117831	0.113052	0.137333	0.132307
FBpp0070308	CG3587	12	0.103707	0.0918524	0.101728	0.109034	0.118381	0.119257	0.120249	0.118483	0.117309
FBpp0070305	CG11596	14	0.101755	0.116284	0.118237	0.115772	0.119269	0.116201	0.108994	0.107155	0.0963334
FBpp0305178	CG2865	1	0.0818621	0.0983864	0.0507747	0.135654	0.185429	0.12395	0.103768	0.0949506	0.125225
FBpp0070382	CG3071	17	0.0647762	0.0757654	0.0666211	0.0733373	0.104311	0.147002	0.161401	0.14929	0.157495
FBpp0070396	CG2924	9	0.0967295	0.159614	0.180688	0.163283	0.120927	0.089367	0.0699127	0.0631495	0.0563293
FBpp0070395	Grp170	65	0.087267	0.0935141	0.0862353	0.0961894	0.110757	0.133153	0.1301	0.129648	0.133136
FBpp0070083	arg	1	0	3.27025e-05	0	0.0345782	0.023424	0.056747	0.139149	0.286126	0.459943
FBpp0070078	CG3156	2	0.117604	0.114057	0.0971974	0.134193	0.104587	0.0748864	0.0900544	0.144312	0.123109
FBpp0070087	CG17896	29	0.12864	0.128248	0.117774	0.110302	0.112254	0.10405	0.104418	0.0977883	0.0965252
FBpp0302638	CG3630	3	0.119389	0.113676	0.131896	0.113391	0.118513	0.100872	0.101371	0.0975462	0.103347
FBpp0070409	Nmd3	11	0.0943919	0.0777762	0.0879177	0.0962733	0.112681	0.130044	0.146508	0.136002	0.118407
FBpp0070333	PIG-K	4	0.123042	0.111508	0.121234	0.111595	0.102245	0.1131	0.107115	0.109118	0.101043
FBpp0070377	Mct1	3	0.053979	0.0425762	0.0452736	0.036773	0.0583731	0.160588	0.182977	0.196334	0.223127
FBpp0303100	Ac78C	1	0	0.106651	0.356679	0.332083	0.141763	0.015134	0	0.0120527	0.0356373
FBpp0076692	zpg	7	0.225281	0.182899	0.147843	0.125334	0.0826687	0.0492635	0.0600075	0.076255	0.0504489
FBpp0099977	waw	21	0.129435	0.117959	0.113767	0.121633	0.107631	0.105866	0.105201	0.0999391	0.0985696
FBpp0080280	vig	27	0.0128077	0.0245779	0.0196371	0.0477507	0.0854941	0.151529	0.202938	0.220155	0.235111
FBpp0076483	syd	19	0.00272676	0.00517219	0.0126255	0.0400133	0.077914	0.149463	0.195887	0.231007	0.285191
FBpp0087227	san	12	0.12141	0.129651	0.126264	0.112064	0.106507	0.110807	0.106313	0.0965668	0.0904172
FBpp0110338	sns	8	0	0.000860477	0.000634499	0.0160132	0.0934442	0.291217	0.250017	0.171652	0.176161
FBpp0311644	sip1	20	0.0780007	0.0910298	0.0962926	0.112454	0.123652	0.136913	0.121241	0.119899	0.120518
FBpp0086076	robl	3	0.10121	0.11646	0.132402	0.0572757	0.120845	0.117904	0.130011	0.107737	0.116156
FBpp0293344	IKKbeta	13	0.0688408	0.0744739	0.0761924	0.0879356	0.11152	0.152522	0.144694	0.142396	0.141426
FBpp0079769	aurB	18	0.117821	0.123902	0.134549	0.170516	0.195443	0.124245	0.063331	0.0425864	0.0276076
FBpp0080826	Hs2st	1	0.0648225	0.057901	0.0865293	0.0871328	0.106272	0.142516	0.146025	0.151658	0.157144
FBpp0309939	gbb	8	0	0.0043627	0.00657528	0.0643938	0.141668	0.230054	0.225268	0.171542	0.156135
FBpp0076350	foi	4	0.102144	0.0909231	0.0908293	0.0994778	0.108369	0.127029	0.13827	0.128314	0.114643
FBpp0074215	Fim	4	0.0884902	0.0825599	0.0760625	0.0899068	0.0953095	0.135124	0.144195	0.136853	0.151498
FBpp0074217	Fim	53	0.0871883	0.0891123	0.0806418	0.0839137	0.0932511	0.131411	0.140965	0.145633	0.147884
FBpp0307787	dnt	8	0.0580783	0.0835424	0.124198	0.177936	0.117472	0.115945	0.113498	0.115438	0.093891
FBpp0079677	chico	17	0.0273841	0.077953	0.0781874	0.098706	0.114517	0.150297	0.143387	0.150495	0.159074
FBpp0304134	bbx	1	0.188647	0.0899951	0.0549338	0.0236833	0.055159	0.115576	0.170028	0.147438	0.15454
FBpp0084721	WASp	9	0.05402	0.0712109	0.0717023	0.084058	0.107729	0.14175	0.148005	0.15135	0.170174
FBpp0072539	trio	44	0.0423391	0.0705945	0.0804168	0.0926398	0.109421	0.14494	0.147643	0.155554	0.156452
FBpp0079471	Srp54	24	0.0578494	0.0701294	0.0750117	0.0984268	0.106913	0.14931	0.152296	0.147633	0.142431
FBpp0080015	Sirt1	13	0.0832364	0.113232	0.104386	0.13472	0.139106	0.133457	0.115337	0.089619	0.0869061
FBpp0099762	Spn43Ab	18	0.121376	0.111249	0.0973885	0.0831154	0.11329	0.131916	0.136651	0.107969	0.0970453
FBpp0088112	Spn43Aa	9	0	0.00152369	0.0117503	0	0.00530424	0.0833391	0.220725	0.330599	0.346759
FBpp0077645	Plap	34	0.122057	0.116579	0.117694	0.125046	0.118579	0.109908	0.101868	0.0970831	0.0911846
FBpp0086261	Picot	1	0.180059	0.149552	0.12417	0.106761	0.0895426	0.0882804	0.108456	0.0756356	0.0775435
FBpp0292909	Npc1a	13	0.074652	0.0710436	0.0663841	0.0744191	0.09835	0.12212	0.144721	0.157258	0.191052
FBpp0306434	Mkk4	11	0.0946808	0.0721985	0.102655	0.104461	0.121385	0.115485	0.124011	0.137642	0.127482
FBpp0083099	Mekk1	14	0.0836337	0.0825055	0.0823105	0.0817769	0.0856815	0.103305	0.141982	0.1633	0.175505
FBpp0081639	MED6	4	0.0877994	0.105407	0.114635	0.114644	0.113314	0.119573	0.124497	0.116422	0.103709
FBpp0077790	Stip1	87	0.107865	0.109663	0.109548	0.130437	0.111741	0.116182	0.115637	0.100164	0.0987629
FBpp0070227	MTPAP	9	0.109317	0.105732	0.0921185	0.102755	0.103348	0.113753	0.111447	0.13454	0.126989
FBpp0070202	Naa30A	8	0.0992926	0.0921931	0.0916325	0.0976147	0.0996314	0.123392	0.126923	0.139867	0.129454
FBpp0070205	CG11417	23	0.0382095	0.0680251	0.0665742	0.0985858	0.11247	0.152951	0.155443	0.149124	0.158617
FBpp0070226	CG12773	5	0.0586045	0.0893105	0.119249	0.0974605	0.13781	0.121438	0.117857	0.117596	0.140674
FBpp0081029	E2f2	6	0.0357177	0.0272982	0.0313531	0.0738878	0.125533	0.171505	0.194682	0.16071	0.179313
FBpp0082996	Dlc90F	3	0.0726854	0.0930475	0.144287	0.119985	0.117345	0.11002	0.127654	0.119519	0.0954562
FBpp0312506	Bin1	2	0.0381591	0.0455576	0.0630504	0.0864033	0.112546	0.150669	0.159941	0.17071	0.172964
FBpp0311988	Sec13	14	0.110908	0.10444	0.0988445	0.108986	0.0976359	0.105661	0.108912	0.148057	0.116555
FBpp0072673	dlt	19	0.0778122	0.104857	0.114253	0.119727	0.123035	0.126505	0.110155	0.110355	0.113301
FBpp0076546	Neos	16	0.0927466	0.114546	0.117906	0.0970824	0.103462	0.115694	0.125346	0.120231	0.112986
FBpp0082285	flfl	31	0.05284	0.0711658	0.0777326	0.106859	0.129326	0.150922	0.140244	0.136699	0.134211
FBpp0290603	mEFTu1	52	0.1157	0.111088	0.104461	0.108606	0.106826	0.11597	0.110787	0.115507	0.111056
FBpp0083673	Dph5	17	0.12195	0.123369	0.132366	0.116579	0.113426	0.107647	0.0973358	0.0910093	0.0963187
FBpp0296965	fws	14	0.101695	0.112386	0.109163	0.0984544	0.0979108	0.111867	0.113214	0.127307	0.128004
FBpp0089163	Cpsf160	20	0.0820648	0.0954292	0.0856565	0.117964	0.123843	0.124457	0.114925	0.133929	0.121731
FBpp0088159	Slip1	6	0.0519046	0.0819398	0.0826716	0.110112	0.126824	0.145071	0.148351	0.126226	0.1269
FBpp0289147	RpL10	37	0.0979299	0.10078	0.107514	0.103534	0.109461	0.116681	0.119212	0.123088	0.1218
FBpp0304634	PRL-1	8	0.0462381	0.0597014	0.0592671	0.070118	0.0987494	0.146032	0.165002	0.169249	0.185643
FBpp0086485	Flo1	26	0.0197375	0.0245097	0.0268701	0.0453144	0.0537653	0.0953968	0.172796	0.244674	0.316936
FBpp0304166	Dbp80	23	0.106648	0.119799	0.115028	0.125328	0.113999	0.104401	0.1036	0.116567	0.0946304
FBpp0072420	DIP2	31	0.0502031	0.0659944	0.0658269	0.0941365	0.116756	0.135926	0.131646	0.166865	0.172646
FBpp0077065	DIP1	7	0.0714349	0.0817325	0.0866896	0.101112	0.105965	0.132072	0.14109	0.132695	0.147209
FBpp0088182	Crk	21	0.108175	0.109761	0.123453	0.113968	0.110794	0.113477	0.116415	0.104933	0.0990236
FBpp0074599	Clc	7	0.0518205	0.0641464	0.108178	0.116934	0.118029	0.130778	0.141227	0.128892	0.139996
FBpp0081592	AP-1mu	26	0.107657	0.118843	0.119514	0.11518	0.104977	0.111488	0.101946	0.114091	0.106304
FBpp0303451	stan	19	0	6.12051e-06	0.00885729	0.00831725	0.0520652	0.227647	0.23745	0.228902	0.236755
FBpp0084824	Pcd	1	0.0738298	0.0646177	0.0913233	0.134026	0.11164	0.110268	0.118463	0.166831	0.129
FBpp0080111	p38b	12	0.115911	0.108471	0.115266	0.101832	0.105129	0.111495	0.114545	0.109808	0.117543
FBpp0077839	kin17	18	0.0482909	0.0750089	0.0827474	0.0965115	0.130181	0.153588	0.155441	0.130548	0.127683
FBpp0074650	Kap-alpha1	12	0.0600402	0.0797258	0.0950371	0.10863	0.106921	0.131291	0.123272	0.148917	0.146166
FBpp0081253	Taf7	7	0.0524766	0.0792992	0.0732498	0.0974096	0.129732	0.155466	0.15275	0.129046	0.130571
FBpp0310349	Ts	29	0.135133	0.125634	0.151282	0.127616	0.111287	0.103111	0.0955336	0.0830766	0.0673281
FBpp0076709	Tnpo	41	0.121802	0.135927	0.140181	0.137382	0.115716	0.098833	0.0852919	0.0877576	0.0771091
FBpp0072385	NitFhit	19	0.109615	0.112286	0.112401	0.123812	0.111569	0.114533	0.0976105	0.113319	0.104854
FBpp0304733	NTPase	14	0.0271596	0.0457312	0.0601898	0.0893241	0.118021	0.15375	0.168107	0.158119	0.179599
FBpp0087350	Mat1	10	0.100151	0.104708	0.110818	0.0938802	0.127323	0.134679	0.118968	0.105139	0.104334
FBpp0081736	Irp-1B	54	0.116329	0.109809	0.107462	0.11154	0.111775	0.113046	0.103288	0.110674	0.116077
FBpp0083720	Irp-1A	34	0.0984612	0.0989045	0.0868316	0.104409	0.108868	0.121594	0.127469	0.119503	0.133959
FBpp0070475	CG2701	12	0.10609	0.1252	0.124107	0.118666	0.115849	0.114776	0.100391	0.0971222	0.0977991
FBpp0070466	CG2712	1	6.87466e-06	0	0.0213364	0.125138	0.153875	0.28559	0.160799	0.0980305	0.155225
FBpp0099909	CG4293	6	0.0539204	0.0674945	0.075534	0.0944139	0.111262	0.131532	0.147635	0.161385	0.156824
FBpp0304571	Rilpl	6	0.0245617	0.0218852	0.0331017	0.0810165	0.133344	0.158698	0.158335	0.173728	0.21533
FBpp0070224	CG3719	4	0.0892311	0.119444	0.0840382	0.0888951	0.103279	0.148061	0.134112	0.112917	0.120022
FBpp0308820	ssx	13	0.0218375	0.0387591	0.0608254	0.0861983	0.117309	0.169514	0.179065	0.160335	0.166157
FBpp0070066	CG3777	3	0.0388932	0.0416215	0.0240842	0.0383164	0.09707	0.129139	0.106973	0.200587	0.323315
FBpp0070459	CG2694	5	0.182891	0.156366	0.130578	0.115021	0.102581	0.0959978	0.0781154	0.0719246	0.0665253
FBpp0311759	Spg7	33	0.113228	0.109901	0.106091	0.113428	0.118476	0.111735	0.11049	0.105424	0.111228
FBpp0311753	CG2662	5	0.0701157	0.0716421	0.0749472	0.100458	0.135584	0.137207	0.137315	0.140294	0.132437
FBpp0271784	Ugalt	2	0.0312176	0.0718116	0.0659231	0.0805154	0.0959658	0.0814069	0.121499	0.213894	0.237766
FBpp0070457	eIF2Bbeta	12	0.113248	0.104817	0.107435	0.112575	0.110712	0.116516	0.109605	0.111251	0.113841
FBpp0070476	CG2685	7	0.0157902	0.0501092	0.0610653	0.084913	0.125976	0.174442	0.156102	0.152778	0.178824
FBpp0077328	Bem46	3	0.0670041	0.074065	0.0900788	0.103546	0.118192	0.126702	0.132444	0.139938	0.14803
FBpp0306086	Ant2	1	0.0366814	0.0328964	0.676573	0.16644	0.0144943	0.0205649	0.0158204	0.0171391	0.0193899
FBpp0088053	az2	3	0.10938	0.0864015	0.0885315	0.119838	0.133288	0.139021	0.129095	0.103028	0.0914174
FBpp0071688	ari-2	7	0.122495	0.12456	0.115402	0.0897973	0.0950362	0.13815	0.119906	0.0953992	0.0992536
FBpp0309941	Cpes	3	0.181904	0.114553	0.153363	0.138179	0.0790191	0.0552127	0.0663239	0.102609	0.108836
FBpp0309955	CG4882	22	0.106338	0.0948136	0.0947572	0.103096	0.114394	0.119594	0.124048	0.122138	0.120822
FBpp0072135	Mtpbeta	37	0.120313	0.118997	0.115847	0.117127	0.116023	0.112882	0.107041	0.0970432	0.0947265
FBpp0075933	SuUR	17	0.0254637	0.0770378	0.0947861	0.106887	0.113114	0.145065	0.147443	0.14533	0.144875
FBpp0304031	Ip259	11	0.0109393	0.0176476	0.025823	0.0570111	0.100781	0.179908	0.216632	0.187537	0.203722
FBpp0087266	Fpps	13	0.0841677	0.0860414	0.104657	0.105554	0.106966	0.127318	0.138073	0.129338	0.117885
FBpp0070249	rush	11	0.0841994	0.072446	0.0767355	0.0805788	0.0966978	0.129541	0.149331	0.151292	0.159179
FBpp0289978	Alms1a	4	0.0634989	0.141745	0.138399	0.141817	0.184165	0.131927	0.0824531	0.0625462	0.0534497
FBpp0308662	inc	3	0.11178	0.118654	0.123297	0.0810816	0.117396	0.118508	0.134114	0.102993	0.0921766
FBpp0305335	CycT	21	0.0499004	0.0843293	0.091966	0.108926	0.122143	0.143792	0.140938	0.126798	0.131207
FBpp0088835	CREG	4	0.0288513	0.0416698	0.0636324	0.0711685	0.122762	0.149073	0.162761	0.173768	0.186314
FBpp0308293	Bub3	39	0.119577	0.125365	0.119922	0.138672	0.13358	0.114799	0.0897657	0.0834586	0.0748602
FBpp0073572	Bap60	30	0.056557	0.0736552	0.079434	0.0942963	0.1198	0.148363	0.148198	0.140235	0.139461
FBpp0086329	fidipidine	12	0.100661	0.107923	0.123701	0.108019	0.112213	0.113575	0.111405	0.114836	0.107668
FBpp0072535	bab2	10	0	2.14535e-05	0.0029358	0.035371	0.110407	0.231827	0.214647	0.19406	0.210732
FBpp0312199	unc-119	3	0.0790125	0.136899	0.203135	0.138849	0.118133	0.0966903	0.083514	0.0727653	0.0710019
FBpp0082897	SF1	12	0.0265969	0.0479358	0.0588815	0.124017	0.117034	0.162183	0.1479	0.154046	0.161406
FBpp0083913	Pli	8	0.0371798	0.0458659	0.0486086	0.0779401	0.119549	0.16496	0.167899	0.17354	0.164458
FBpp0075104	eIF3e	50	0.103893	0.10234	0.10886	0.106269	0.111997	0.120433	0.116919	0.11614	0.113148
FBpp0072428	Gk1	15	0.129826	0.127225	0.1369	0.123597	0.114613	0.0954404	0.0852687	0.0916584	0.095471
FBpp0309814	Faf2	16	0.0852914	0.102718	0.108061	0.10317	0.123254	0.106294	0.119659	0.12531	0.126242
FBpp0070658	Torsin	18	0.114248	0.12066	0.108685	0.110217	0.121558	0.122412	0.110586	0.0944347	0.0971985
FBpp0070325	CG4281	10	0.0672397	0.115151	0.130195	0.130167	0.125332	0.132344	0.104063	0.0966421	0.0988658
FBpp0070314	CG4194	6	0	0.000816729	0	0.0344772	0.118559	0.187908	0.235187	0.240452	0.182601
FBpp0070321	CG4199	33	0.13001	0.114414	0.112325	0.118745	0.110195	0.105356	0.102537	0.103431	0.102986
FBpp0070317	CG4045	10	0.0846587	0.0966028	0.0929645	0.0920918	0.10436	0.125198	0.137763	0.133431	0.132929
FBpp0070316	Rtca	2	0.0966229	0.0920556	0.0788938	0.113243	0.12713	0.134749	0.120632	0.119131	0.117542
FBpp0308520	spdi	28	0.10356	0.112943	0.101409	0.100318	0.119244	0.124318	0.11159	0.11247	0.114148
FBpp0070116	CG13367	2	0.0701541	0.0675576	0.0885883	0.0661735	0.103215	0.124082	0.15816	0.138302	0.183768
FBpp0070113	Hinfp	5	0.154571	0.195071	0.205511	0.189029	0.137731	0.0437042	0.0293687	0.0306369	0.0143764
FBpp0070124	SkpA	18	0.0989649	0.107687	0.14177	0.131485	0.110041	0.10565	0.116658	0.101417	0.0863259
FBpp0300874	Roc1a	5	0.0894352	0.0924179	0.138285	0.102684	0.109393	0.115883	0.113184	0.149303	0.089414
FBpp0070146	Hmt4-20	11	0.0459694	0.0763297	0.0767784	0.114342	0.144738	0.163823	0.14058	0.121261	0.116178
FBpp0070110	CG13369	7	0.100376	0.0982848	0.0990846	0.0841121	0.111404	0.126134	0.120665	0.123351	0.136588
FBpp0292356	DAAM	23	0.0795633	0.113671	0.110395	0.0884088	0.0807757	0.098307	0.109244	0.14906	0.170576
FBpp0290280	CG3588	4	7.65684e-07	6.60169e-09	0.0264412	0.00312886	0.041952	0.0598311	0.170149	0.379601	0.318896
FBpp0085296	CycK	8	0.0905827	0.0989415	0.104163	0.108424	0.0996836	0.125348	0.119795	0.139383	0.113679
FBpp0080395	CaBP1	25	0.0785078	0.0807247	0.0792433	0.0899925	0.107457	0.140063	0.150095	0.131839	0.142077
FBpp0271738	CG3558	1	0.106699	0.0800583	0.0494048	0.0860178	0.0788603	0.0892133	0.105095	0.196657	0.207994
FBpp0088881	scf	13	0.0158663	0.0183169	0.0385012	0.0624423	0.0937435	0.14635	0.193751	0.199101	0.231927
FBpp0077146	MFS18	1	0.0859506	0.0794705	0.0933801	0.107192	0.0559487	0.0769	0.0832815	0.246154	0.171723
FBpp0086926	Lfg	1	7.85627e-10	0	7.72634e-06	0	0.0094895	0.0532475	0.176978	0.347114	0.413163
FBpp0079495	CG5885	6	0.07804	0.0758326	0.0844149	0.0839915	0.0806092	0.125989	0.151949	0.151772	0.167401
FBpp0312183	CG13920	2	9.23182e-10	6.19508e-07	1.01942e-05	0.00164481	0.0186801	0.084032	0.205675	0.357502	0.332455
FBpp0086115	Bap55	27	0.0762766	0.0885275	0.0936797	0.0981418	0.116575	0.143682	0.13529	0.12495	0.122877
FBpp0089149	Ate1	10	0.0985249	0.105748	0.106816	0.11464	0.114941	0.126542	0.117958	0.107206	0.107624
FBpp0080048	beta'COP	60	0.0991219	0.0970828	0.0891887	0.0987203	0.102347	0.115974	0.123496	0.139493	0.134576
FBpp0072693	alphaCOP	88	0.102229	0.100515	0.0948483	0.10256	0.104614	0.111926	0.120286	0.134132	0.128891
FBpp0088306	unc-13	2	0.130136	0.201665	0.147128	0.131222	0.101848	0.0581713	0.0489387	0.100929	0.0799612
FBpp0070649	pon	5	3.2755e-06	0.00430091	0.0174936	0.207873	0.375422	0.217268	0.0997304	0.0434275	0.0344816
FBpp0300616	PlexB	40	0.0407856	0.0537762	0.0593775	0.0890352	0.123255	0.172935	0.154534	0.1567	0.149602
FBpp0088287	PlexA	45	0.0868915	0.0913281	0.0919699	0.110334	0.122697	0.127268	0.120093	0.123032	0.126386
FBpp0311457	mtm	13	0.0763158	0.0663217	0.0606575	0.0792448	0.0995804	0.145629	0.141987	0.172136	0.158127
FBpp0074060	mbt	15	0.0668326	0.115795	0.132148	0.132736	0.127851	0.121368	0.105865	0.100011	0.0973932
FBpp0302927	homer	17	0.0573157	0.0887433	0.107452	0.104888	0.114989	0.134387	0.136896	0.129908	0.125422
FBpp0083769	Cdc16	25	0.13891	0.135754	0.137364	0.134375	0.125944	0.101977	0.0800279	0.0763771	0.0692706
FBpp0088569	TBPH	1	0.00868605	0.0173619	0.0545497	0.0774704	0.140338	0.189884	0.179209	0.17202	0.160481
FBpp0088570	TBPH	8	0.0217594	0.0220253	0.0265534	0.0644109	0.123633	0.185857	0.17535	0.188808	0.191603
FBpp0309145	Smox	4	0.0948713	0.0817913	0.0765568	0.0724745	0.0696266	0.101723	0.124299	0.176705	0.201952
FBpp0082003	Sbf	23	0.104819	0.0970234	0.0910935	0.0965321	0.104225	0.122714	0.116985	0.125343	0.141266
FBpp0111830	Rad9	6	0.116191	0.0930639	0.0870829	0.0611191	0.14255	0.138506	0.129441	0.128178	0.103869
FBpp0082433	Rad17	11	0.146945	0.145708	0.125546	0.122917	0.113372	0.10792	0.0878396	0.0778404	0.0719119
FBpp0073975	Paf-AHalpha	13	0.094278	0.11042	0.129549	0.11131	0.110337	0.119341	0.121852	0.106339	0.0965742
FBpp0076936	Mgstl	8	0.114677	0.113844	0.0705094	0.133827	0.122434	0.111931	0.12579	0.102688	0.1043
FBpp0070913	Mcm6	58	0.125731	0.116448	0.11019	0.130853	0.125116	0.127667	0.0994318	0.089692	0.0748706
FBpp0078414	HDAC3	3	0.106655	0.112433	0.122762	0.120602	0.12103	0.130337	0.101929	0.0983278	0.0859233
FBpp0086186	IntS8	11	0.101442	0.0989064	0.0890634	0.108813	0.117396	0.125364	0.113795	0.128159	0.117061
FBpp0086223	Fen1	19	0.120144	0.112374	0.107279	0.115187	0.122606	0.118285	0.112095	0.101505	0.0905257
FBpp0111833	RhoGAP1A	43	0.0643049	0.100361	0.106261	0.10708	0.110245	0.12451	0.124982	0.127254	0.135004
FBpp0309795	ND-B14.5A	7	0.0696806	0.0910712	0.089742	0.133165	0.110346	0.095503	0.11885	0.145261	0.146381
FBpp0310013	Crag	25	0.0735913	0.109057	0.112048	0.130819	0.119277	0.113838	0.110857	0.116338	0.114175
FBpp0297442	Cortactin	18	0.0214405	0.0372279	0.0539956	0.149076	0.114554	0.155682	0.1587	0.144935	0.164389
FBpp0293217	CalpB	23	0.0709874	0.0903298	0.109726	0.111261	0.109346	0.121084	0.118608	0.133498	0.135161
FBpp0075533	Meics	1	0.039754	0.0543135	0.0602057	0.0884607	0.109759	0.145198	0.177294	0.149011	0.176003
FBpp0071732	wrapper	3	7.49725e-10	0	1.40529e-05	0	0.0210428	0.131632	0.213554	0.284312	0.349445
FBpp0088368	Inos	34	0.138009	0.138772	0.133643	0.123964	0.131708	0.118889	0.0880099	0.0681356	0.058869
FBpp0088153	Eph	11	0.0588023	0.0856769	0.0922139	0.117902	0.127939	0.135245	0.123546	0.131772	0.126903
FBpp0070891	Top3beta	30	0.0919559	0.0932936	0.0921699	0.097279	0.114158	0.132868	0.122018	0.130385	0.125872
FBpp0083406	Rlip	8	0.110297	0.105379	0.106465	0.106366	0.107361	0.119114	0.117833	0.112211	0.114974
FBpp0082685	Mhcl	46	0.0811391	0.0771484	0.0714536	0.0716261	0.0810442	0.120288	0.140392	0.168369	0.188539
FBpp0110273	Mhcl	1	1.67094e-06	0	0.0130957	0	0	0.111444	0.244021	0.289305	0.342133
FBpp0070849	Mipp2	8	0.0371241	0.0740426	0.0767444	0.0906529	0.112894	0.139837	0.141913	0.146456	0.180337
FBpp0311799	Mipp1	17	1.46313e-06	0.00197556	0.00747189	0.0569819	0.105783	0.170163	0.180574	0.234798	0.242251
FBpp0290641	KP78a	19	0	0.0157518	0.0660431	0.182458	0.204487	0.198417	0.138682	0.105697	0.0884639
FBpp0073962	UBL3	3	0.104638	0.0627293	0.0570807	0.0815527	0.0902242	0.13534	0.140634	0.159116	0.168684
FBpp0078268	Gasp	3	0	5.00732e-06	0	0.0181475	0.0539732	0.054606	0.135856	0.277189	0.460223
FBpp0070637	Nsun2	49	0.0914903	0.0906592	0.0886807	0.0982961	0.115408	0.132795	0.127514	0.130897	0.124261
FBpp0070636	Tip60	2	0.0210677	0.521992	0.0397198	0.052358	0.064776	0.0854345	0.0810268	0.0598924	0.0737328
FBpp0311757	tyf	31	0.135437	0.115835	0.105273	0.0997064	0.0965784	0.111818	0.102549	0.113891	0.118913
FBpp0310070	cib	4	0.0546924	0.0777496	0.333276	0.113729	0.054072	0.0856007	0.0814351	0.0801133	0.119331
FBpp0305385	dgt4	10	0.132277	0.160035	0.209977	0.156783	0.116487	0.0832746	0.0612591	0.0451962	0.0347099
FBpp0308381	Adar	11	0.0114849	0.0350032	0.0170085	0.053451	0.100044	0.154794	0.180422	0.203729	0.244064
FBpp0311619	CG14817	10	0.110782	0.099232	0.105651	0.103734	0.114766	0.115004	0.114216	0.115827	0.120788
FBpp0305695	Lamtor5	2	0.0785618	0.0890304	0.0959961	0.102908	0.114527	0.119554	0.15524	0.129843	0.11434
FBpp0085590	CkIIbeta2	1	0.135194	0.116042	0.159108	0.101074	0.0904181	0.0873378	0.0848399	0.0992154	0.12677
FBpp0070175	Cdc45	8	0.181308	0.160695	0.146269	0.138509	0.126118	0.0848916	0.0627548	0.0547293	0.0447258
FBpp0071011	CBP	14	0.104163	0.0959862	0.0960882	0.103736	0.107238	0.117575	0.124209	0.122689	0.128315
FBpp0293487	TTLL4A	18	0.156067	0.109945	0.0820287	0.0826445	0.103256	0.118722	0.114279	0.114242	0.118815
FBpp0071293	BCL7-like	9	0.0625446	0.0750651	0.0738189	0.0909739	0.119525	0.133066	0.147177	0.147202	0.150629
FBpp0293470	ApepP	40	0.1162	0.111026	0.107103	0.118989	0.118268	0.116945	0.108538	0.105071	0.0978603
FBpp0075997	tna	1	0.00117234	0.00737325	0.0408641	0.0920018	0.109664	0.146892	0.18887	0.200922	0.212241
FBpp0087127	SkpB	1	0.088464	0.138016	0.117287	0.149706	0.115072	0.0710586	0.105612	0.0789909	0.135792
FBpp0077947	siz	22	0.0703505	0.081961	0.0933616	0.112952	0.113525	0.117974	0.123854	0.134123	0.151898
FBpp0074061	Rok	60	0.099603	0.106144	0.104021	0.110368	0.116715	0.130029	0.117789	0.109332	0.106
FBpp0072981	promL	8	0.0966813	0.0701402	0.0703806	0.0684151	0.07977	0.152911	0.147603	0.147445	0.166653
FBpp0074229	par-6	7	0.0919752	0.104477	0.0989474	0.106374	0.110927	0.13545	0.126028	0.119326	0.106494
FBpp0078997	nop5	29	0.0575714	0.059571	0.0563622	0.0738012	0.105154	0.14703	0.165502	0.16785	0.167158
FBpp0088161	myo	4	0.0581846	0.0897711	0.107604	0.0975425	0.0909119	0.107606	0.121046	0.162499	0.164835
FBpp0309300	mei-P26	6	0.0575993	0.0173872	0.0149672	0.0319347	0.0479901	0.100892	0.177384	0.243735	0.308111
FBpp0082137	mbo	32	0.0839559	0.0933805	0.0946444	0.111218	0.119783	0.131622	0.119332	0.128632	0.117432
FBpp0301582	gus	7	0.148339	0.187307	0.14095	0.0891359	0.0959746	0.101196	0.0872333	0.0790706	0.0707926
FBpp0088709	gukh	15	0.00724345	0.018952	0.0235443	0.0837028	0.128981	0.179232	0.194884	0.185786	0.177675
FBpp0082994	eIF1A	12	0.0958705	0.0917915	0.0917225	0.103509	0.10929	0.123501	0.128978	0.126253	0.129084
FBpp0076408	msk	56	0.132652	0.13519	0.125265	0.125654	0.109011	0.10151	0.0894085	0.0973037	0.084004
FBpp0083943	cav	5	0.160721	0.166574	0.151625	0.123755	0.0961484	0.0912441	0.077921	0.0692974	0.0627142
FBpp0301573	eIF5B	60	0.101566	0.109026	0.100189	0.107496	0.112612	0.12269	0.121695	0.114129	0.110596
FBpp0071771	bonsai	19	0.100138	0.103086	0.090587	0.113662	0.112453	0.12215	0.113563	0.121832	0.12253
FBpp0088179	Taf3	25	0.056427	0.0690242	0.0690451	0.0891791	0.116183	0.15054	0.154129	0.146476	0.148997
FBpp0076462	bip1	1	0.00951903	0.00985638	0.0110551	0	0.00601654	0.191938	0.356317	0.234833	0.180465
FBpp0088518	aft	12	0.145017	0.130271	0.134023	0.117304	0.112303	0.105889	0.0887418	0.0862985	0.0801525
FBpp0309485	X11L	6	0.0571603	0.128112	0.121604	0.109828	0.090613	0.100528	0.121417	0.127173	0.143564
FBpp0081850	Ugt35A1	8	0.110808	0.105669	0.115708	0.0932978	0.109362	0.112615	0.105701	0.118933	0.127907
FBpp0088522	Ubc10	8	0.096312	0.110405	0.12288	0.11625	0.124304	0.115811	0.113465	0.0992693	0.101303
FBpp0083931	Tsc1	20	0.0931166	0.122968	0.119851	0.118989	0.118778	0.115354	0.101894	0.105217	0.103832
FBpp0077119	Traf4	7	1.43924e-05	0.0123208	0.0490523	0.199629	0.235408	0.221975	0.151114	0.0798471	0.0506395
FBpp0075373	Tom	1	0.0201744	0.0932086	0.20277	0.250737	0.280931	0.0901424	0.0375795	0.0244569	0
FBpp0077011	Tak1	8	0.106079	0.13071	0.148633	0.120631	0.125921	0.107914	0.0947836	0.0849278	0.0804004
FBpp0077415	Taf10b	2	0.0717464	0.0857016	0.0957383	0.0865818	0.120866	0.120697	0.146601	0.13454	0.137529
FBpp0087680	Mad1	34	0.07095	0.0902156	0.0896951	0.107376	0.125171	0.139992	0.131988	0.11908	0.125533
FBpp0087952	Septin5	17	0.0217081	0.0436991	0.0939145	0.155367	0.147457	0.156922	0.133366	0.129486	0.118081
FBpp0071564	Sara	12	0.06953	0.0819793	0.0799734	0.0849723	0.102028	0.128754	0.129631	0.15355	0.169582
FBpp0078042	SAK	2	0.146302	0.132731	0.143153	0.172924	0.200418	0.110428	0.051735	0.0312871	0.0110216
FBpp0072687	RpL23A	106	0.0988056	0.105201	0.135059	0.104863	0.103324	0.10383	0.132673	0.113472	0.102772
FBpp0080121	Polr2C	7	0.0819301	0.0919863	0.108502	0.109246	0.118576	0.122062	0.125447	0.123863	0.118388
FBpp0089121	Rhp	1	8.41838e-06	0	0.079871	0.0327698	0.0478288	0.216881	0.177749	0.170942	0.27395
FBpp0074255	RhoGAPp190	44	0.0711969	0.0901991	0.0960477	0.106384	0.126048	0.12837	0.126767	0.124781	0.130207
FBpp0303219	Rgl	2	0.102045	0.112559	0.0756827	0.0828141	0.106691	0.126716	0.102943	0.119775	0.170775
FBpp0085658	Rep	15	0.112749	0.124489	0.105112	0.130147	0.114391	0.104421	0.105093	0.0953676	0.108231
FBpp0088839	Pten	13	0.0362575	0.088249	0.080662	0.0979181	0.128085	0.156418	0.142101	0.137089	0.13322
FBpp0081488	Prosbeta3	17	0.107692	0.119083	0.128842	0.117746	0.111202	0.116444	0.101338	0.103441	0.0942119
FBpp0084689	Noa36	7	0.0551935	0.0594311	0.0714464	0.0873232	0.136756	0.140323	0.138883	0.160287	0.150357
FBpp0110410	Nipped-B	54	0.091533	0.105346	0.101426	0.110877	0.122905	0.130561	0.116521	0.115191	0.105639
FBpp0086206	NiPp1	9	0.0581345	0.0764057	0.0765904	0.0834208	0.117501	0.155292	0.142591	0.143067	0.146998
FBpp0308545	Ndg	29	9.71602e-09	1.79764e-10	0.00585644	0.00270692	0.0195517	0.065454	0.149088	0.289936	0.467407
FBpp0076076	Dronc	3	0.0620156	0.126352	0.131398	0.145675	0.127879	0.12406	0.125572	0.0888805	0.068169
FBpp0300819	Mpcp2	40	0.12512	0.119871	0.113249	0.132729	0.0992166	0.0935238	0.101351	0.115909	0.0990306
FBpp0071329	Idgf4	18	0.114164	0.104882	0.110022	0.104745	0.0897452	0.0867994	0.096974	0.132034	0.160634
FBpp0078516	Hus1-like	3	0.0873382	0.119893	0.0965708	0.0863227	0.12556	0.131514	0.109527	0.13202	0.111255
FBpp0292999	Hsp110	128	0.113563	0.117035	0.115155	0.11359	0.113926	0.116629	0.108158	0.099739	0.102205
FBpp0086630	Su(var)2-HP2	73	0.0258358	0.084328	0.0873732	0.101547	0.131154	0.164666	0.145925	0.126552	0.132619
FBpp0303431	HDAC6	27	0.148479	0.144225	0.120304	0.121915	0.10747	0.0971667	0.0886881	0.0895541	0.0821977
FBpp0074544	Grip84	27	0.148657	0.133813	0.136984	0.132969	0.122197	0.102251	0.0783064	0.0769504	0.0678713
FBpp0079623	Grip75	18	0.133992	0.133727	0.130152	0.136209	0.113476	0.103187	0.081489	0.0935929	0.0741753
FBpp0075793	Grip163	23	0.128144	0.124108	0.129509	0.126875	0.131176	0.117965	0.0885587	0.0784208	0.0752433
FBpp0073891	Grip128	16	0.137102	0.131363	0.126834	0.127913	0.121286	0.107448	0.0872765	0.0871523	0.0736236
FBpp0303072	ear	9	0.0558915	0.0987178	0.100944	0.0991787	0.105341	0.126617	0.150673	0.129278	0.133358
FBpp0307166	Drp1	52	0.119708	0.112403	0.108126	0.111233	0.114074	0.115668	0.107662	0.10697	0.104157
FBpp0099856	Dek	16	0.0340969	0.053588	0.0591917	0.0899708	0.121075	0.166338	0.169618	0.144959	0.161163
FBpp0306424	SPARC	1	0	0.00238825	0.0200551	0.0135137	0.0368848	0.0567168	0.1383	0.291824	0.440318
FBpp0311968	CG1307	25	0.100523	0.111456	0.134434	0.123071	0.117416	0.11016	0.105142	0.106569	0.0912301
FBpp0072792	CG5704	3	0.131495	0.154451	0.153919	0.133998	0.102943	0.0705499	0.0729683	0.0893302	0.0903447
FBpp0087147	ADD1	4	0.0339819	0.0449112	0.0428489	0.105735	0.141723	0.170243	0.171271	0.1429	0.146386
FBpp0087148	ADD1	35	0.052931	0.0779396	0.0785051	0.101728	0.129947	0.158553	0.140014	0.130238	0.130144
FBpp0288508	hang	29	0.0354245	0.0955593	0.105349	0.134714	0.155158	0.147103	0.12075	0.107047	0.0988952
FBpp0083923	Pisd	12	0.133846	0.139114	0.119195	0.127954	0.0952557	0.0949755	0.0993522	0.113166	0.077142
FBpp0312177	CG8677	39	0.00820236	0.0302039	0.0354407	0.0643774	0.134091	0.183904	0.183252	0.171151	0.189377
FBpp0071501	Hmg-2	7	0.0497422	0.101467	0.0715988	0.0943488	0.113976	0.13735	0.131955	0.146045	0.153517
FBpp0300551	CG5707	2	0.152843	0.109917	0.11828	0.102368	0.0749752	0.0683942	0.0918069	0.132521	0.148893
FBpp0084921	Axn	9	0.0481257	0.0819854	0.0948039	0.115311	0.122974	0.148213	0.133763	0.126266	0.128558
FBpp0083937	Apc2	19	0.0464058	0.125829	0.142468	0.148445	0.155622	0.135998	0.0932185	0.0821899	0.0698234
FBpp0082633	alpha-Man-IIb	24	0.0661909	0.0916331	0.101058	0.12706	0.0991419	0.107474	0.116633	0.145316	0.145494
FBpp0086975	Taz	2	0.117171	0.123223	0.118636	0.107669	0.107863	0.0974306	0.101176	0.104139	0.122693
FBpp0291772	tacc	48	0.0746376	0.124248	0.11777	0.174659	0.199401	0.118554	0.0757845	0.0665762	0.0483688
FBpp0074788	nes	5	0.0759037	0.0950459	0.0794719	0.103516	0.126502	0.106105	0.132021	0.143418	0.138017
FBpp0082568	Cog2	18	0.0844918	0.0819134	0.0769077	0.0982025	0.103142	0.128169	0.131735	0.147435	0.148003
FBpp0304862	MagR	7	0.0735292	0.0728517	0.076439	0.0830408	0.106717	0.125795	0.137949	0.143973	0.179705
FBpp0071178	IntS4	15	0.0997863	0.0959135	0.0914882	0.105006	0.121151	0.126778	0.110632	0.126389	0.122855
FBpp0070748	Pop1	11	0.0857593	0.0822745	0.0794617	0.107536	0.120404	0.140558	0.124295	0.126525	0.133186
FBpp0073717	Prp16	27	0.099342	0.101342	0.0985625	0.11638	0.134862	0.128307	0.116409	0.104742	0.100054
FBpp0291370	Agpat2	3	0.226163	0.0814357	0.0252907	0.00995767	0.013338	0.0864523	0.162127	0.164135	0.231101
FBpp0086129	fat-spondin	5	0.0376445	0.0352811	0.0286202	0.0216323	0.0386189	0.0755485	0.135003	0.267962	0.359689
FBpp0087926	drosha	19	0.0908419	0.088502	0.0907646	0.119143	0.133201	0.130578	0.11663	0.11988	0.110459
FBpp0075358	CG7857	13	0.115258	0.12129	0.103575	0.109038	0.106077	0.103048	0.115043	0.114714	0.111957
FBpp0086965	mRpL18	16	0.107801	0.102886	0.109789	0.103766	0.11886	0.117081	0.117182	0.105557	0.117076
FBpp0070730	XRCC1	5	0.0741704	0.0852333	0.0924027	0.0996807	0.124155	0.139577	0.140962	0.116083	0.127737
FBpp0307647	Trap1	43	0.107286	0.105853	0.0968993	0.104144	0.105057	0.116625	0.115303	0.120466	0.128368
FBpp0305835	Rad23	21	0.0579151	0.0957044	0.131988	0.111512	0.112134	0.117251	0.133915	0.11731	0.122271
FBpp0077427	Rad1	3	0.100274	0.0914673	0.0914908	0.0710325	0.131721	0.13516	0.130737	0.126107	0.122009
FBpp0290667	Nhe1	1	0.107473	0.0802835	0.0732805	0.0631528	0.0790684	0.10343	0.136858	0.154845	0.201609
FBpp0311396	Tdg	3	0.0522056	0.0868441	0.0807469	0.0202704	0.0150575	0.0872097	0.174389	0.204056	0.279221
FBpp0070295	MED18	6	0.0933433	0.0889908	0.0938672	0.100133	0.116838	0.12699	0.127311	0.123013	0.129514
FBpp0070235	CG11403	7	0.183929	0.164078	0.161757	0.176774	0.187683	0.0771664	0.0303709	0.01823	1.21745e-05
FBpp0070154	CG13364	5	0.0841145	0.107548	0.0787834	0.171847	0.0667972	0.100917	0.108927	0.134468	0.146597
FBpp0079617	STUB1	17	0.111316	0.130125	0.157415	0.127271	0.120367	0.0978717	0.0915444	0.0842425	0.0798467
FBpp0082743	CSN5	13	0.113067	0.115918	0.154964	0.118537	0.107168	0.100647	0.105274	0.099056	0.0853694
FBpp0087935	CSN4	29	0.115244	0.120629	0.12318	0.120367	0.108168	0.109344	0.10211	0.106314	0.0946442
FBpp0077927	CSN3	18	0.112166	0.117528	0.149148	0.117952	0.102199	0.0999477	0.107381	0.103234	0.0904442
FBpp0074841	CSN1b	10	0.11471	0.103778	0.11493	0.12809	0.114829	0.118286	0.0910291	0.10919	0.105158
FBpp0085464	Eb1	38	0.0795017	0.0944795	0.10834	0.109146	0.116207	0.127271	0.136296	0.11473	0.114029
FBpp0080655	Ugt36E1	24	0.129835	0.130062	0.116535	0.122293	0.120079	0.110731	0.0940414	0.0869914	0.0894323
FBpp0305353	ValRS	69	0.132817	0.127116	0.114173	0.119376	0.103661	0.106393	0.0963101	0.106276	0.0938797
FBpp0075168	TyrRS	59	0.11525	0.116453	0.107778	0.109728	0.112741	0.114432	0.111207	0.106342	0.106068
FBpp0079914	ThrRS	63	0.123199	0.123247	0.116538	0.122415	0.112883	0.112301	0.0982234	0.0989848	0.0922084
FBpp0072825	ProRS-m	7	0.111063	0.107407	0.109246	0.123458	0.103117	0.114023	0.109016	0.105526	0.117143
FBpp0082356	MetRS-m	21	0.107401	0.113501	0.114295	0.121859	0.116966	0.112685	0.100492	0.11147	0.101331
FBpp0292593	LysRS	66	0.119704	0.115955	0.110799	0.117071	0.110522	0.111792	0.109137	0.102649	0.102371
FBpp0073204	LeuRS-m	12	0.116556	0.105339	0.102851	0.108958	0.105279	0.110691	0.104944	0.12501	0.120371
FBpp0078150	IleRS	91	0.122157	0.123195	0.116914	0.119118	0.108685	0.109521	0.105872	0.0982231	0.0963153
FBpp0074365	HisRS	54	0.125631	0.125701	0.127877	0.122993	0.111347	0.110385	0.10108	0.0877951	0.0871916
FBpp0306062	GlyRS	44	0.123587	0.118408	0.114286	0.0865574	0.112412	0.11515	0.113918	0.106653	0.10903
FBpp0084240	GlnRS	45	0.124496	0.114608	0.110674	0.118347	0.114116	0.114488	0.10336	0.100795	0.0991175
FBpp0086373	CysRS	57	0.126639	0.120756	0.111967	0.11632	0.112738	0.113571	0.107164	0.096636	0.0942076
FBpp0073965	ArgRS	48	0.112288	0.108802	0.107969	0.107871	0.110349	0.117044	0.11845	0.11372	0.103508
FBpp0079326	AlaRS	87	0.130077	0.123493	0.112458	0.118063	0.110875	0.108009	0.100467	0.0983613	0.0981955
FBpp0082735	Manf	9	0.0255213	0.0392857	0.0451706	0.0571108	0.11196	0.155897	0.158722	0.197889	0.208444
FBpp0099816	Dyrk3	17	0.0340928	0.0581473	0.0624499	0.114976	0.141585	0.170885	0.152337	0.131803	0.133724
FBpp0291074	Inx2	17	0.0287334	0.043014	0.0599736	0.15523	0.142346	0.142265	0.140912	0.151182	0.136343
FBpp0302564	miple1	1	2.7302e-09	0	5.53279e-05	0	0.0774085	0.0879354	0.113978	0.293559	0.427064
FBpp0390637	Kmn1	2	0.0835617	0.108458	0.126925	0.140377	0.199577	0.155927	0.0980414	0.0553492	0.0317833
FBpp0288800	l(1)G0196	29	0.123621	0.130436	0.131418	0.127847	0.109217	0.101048	0.0926289	0.0920697	0.0917148
FBpp0071081	orion	11	0.128471	0.124808	0.123488	0.102187	0.0872711	0.111257	0.107867	0.11103	0.103621
FBpp0071082	orion	4	0.14946	0.130044	0.133561	0.0773719	0.0580425	0.0854502	0.120166	0.123948	0.121957
FBpp0073859	Gmap	32	0.0295284	0.0393052	0.0417142	0.0761112	0.0986086	0.151265	0.164024	0.178638	0.220804
FBpp0307649	Idh3a	42	0.109726	0.102605	0.103261	0.112164	0.114863	0.120848	0.11525	0.108117	0.113165
FBpp0311476	temp	4	0.104991	0.113001	0.113837	0.108476	0.106674	0.113279	0.115595	0.118585	0.105562
FBpp0073902	CCT6	122	0.125986	0.123844	0.121628	0.115734	0.109958	0.11038	0.0991912	0.0957244	0.097555
FBpp0071217	l(1)G0020	31	0.0599001	0.0576113	0.059613	0.0741367	0.105674	0.152155	0.163452	0.164589	0.162869
FBpp0076990	l(1)G0004	10	0.0579329	0.0669845	0.058625	0.0807295	0.101554	0.150706	0.167112	0.161858	0.154498
FBpp0309772	Rip11	13	0.13035	0.0900786	0.0817041	0.0698593	0.077995	0.0984595	0.122614	0.152172	0.176768
FBpp0081585	Kap-alpha3	19	0.0177709	0.057288	0.0793302	0.131133	0.138619	0.155128	0.145441	0.133496	0.141794
FBpp0111841	fz3	1	0.0295791	0.0162314	0.00881063	0.0194418	0.030657	0.0452037	0.155241	0.289514	0.405322
FBpp0080167	bgm	20	0.187081	0.165924	0.141552	0.131646	0.111989	0.079232	0.0644336	0.0631617	0.0549809
FBpp0086941	Amph	16	0.0886355	0.088745	0.0803155	0.0788772	0.0741511	0.0812154	0.101394	0.172991	0.233676
FBpp0310503	Tim9b	2	0.0778688	0.0893188	0.098328	0.116882	0.113267	0.11556	0.120867	0.15289	0.115017
FBpp0310233	Tim8	2	0.107899	0.128037	0.165689	0.0546467	0.100078	0.0809246	0.141194	0.10669	0.114842
FBpp0071593	Tim10	5	0.0518977	0.0673567	0.0832447	0.0710424	0.127012	0.143665	0.145656	0.148462	0.161664
FBpp0079732	Stam	10	0.0892878	0.114544	0.140349	0.106778	0.0958963	0.113888	0.12046	0.107818	0.110978
FBpp0075458	RecQ5	19	0.0928891	0.0848918	0.0850373	0.108093	0.129366	0.147715	0.123489	0.114681	0.113837
FBpp0306049	MRG15	15	0.0594283	0.0778627	0.0686781	0.087022	0.115692	0.15031	0.156945	0.139661	0.144401
FBpp0079312	D12	7	0.0222044	0.0277945	0.0252594	0.0786921	0.14223	0.178299	0.173224	0.155776	0.196521
FBpp0079652	Cdk5alpha	1	0.0121599	0	0.000103359	0	0.0125734	0.0672764	0.201756	0.36021	0.345922
FBpp0084573	wdb	26	0.109209	0.105146	0.105851	0.106496	0.103455	0.117924	0.117673	0.11978	0.114467
FBpp0083395	AdSS	22	0.0738357	0.0809102	0.0865512	0.105761	0.120975	0.136617	0.137973	0.124323	0.133054
FBpp0087091	Smyd4-4	19	0.106702	0.1134	0.11629	0.127924	0.112503	0.113833	0.108711	0.111192	0.0894438
FBpp0078891	epsilonCOP	18	0.0936242	0.10409	0.137019	0.106352	0.0904227	0.106843	0.125788	0.123066	0.112795
FBpp0312573	Madm	12	0.0756916	0.0804973	0.0863463	0.0966619	0.0975946	0.127977	0.135633	0.149391	0.150207
FBpp0304657	CG2061	5	0.126994	0.110974	0.100173	0.107649	0.116246	0.102188	0.10345	0.122456	0.10987
FBpp0087348	wde	38	0.032782	0.0750656	0.0759824	0.106308	0.13782	0.165071	0.146085	0.131172	0.129714
FBpp0075122	spd-2	21	0.220148	0.178011	0.156996	0.183577	0.152471	0.0588712	0.0244848	0.0176479	0.00779331
FBpp0311967	CG11970	31	0.0206652	0.0588277	0.06981	0.0974952	0.128738	0.161593	0.160557	0.144898	0.157416
FBpp0089096	bsd	6	0.0247507	0.0509469	0.0758971	0.11287	0.164177	0.185297	0.157518	0.115874	0.112669
FBpp0079885	Rab3-GAP	28	0.110539	0.107536	0.109983	0.120418	0.122327	0.115078	0.102885	0.107565	0.103669
FBpp0309188	EDTP	15	0.163443	0.174672	0.16758	0.141282	0.0984438	0.0766083	0.0620556	0.0669053	0.0490101
FBpp0085370	CG1344	5	0.0553731	0.116031	0.122941	0.118798	0.111861	0.113984	0.121353	0.121933	0.117727
FBpp0303409	Tnks	3	0.129801	0.115943	0.107503	0.0966622	0.0926641	0.0945036	0.128756	0.110088	0.12408
FBpp0077502	TBCD	32	0.134816	0.123645	0.115364	0.123148	0.103405	0.107204	0.093638	0.102591	0.0961889
FBpp0083868	CG10254	21	0.222625	0.114562	0.102798	0.0956914	0.0867499	0.0915555	0.0884135	0.0989592	0.0986457
FBpp0087766	ana2	4	0.108104	0.1642	0.154309	0.181524	0.132289	0.0939337	0.0693006	0.0535496	0.0427909
FBpp0304485	CG1024	15	0.046387	0.0905747	0.0993987	0.121049	0.138568	0.157348	0.12918	0.108979	0.108516
FBpp0079147	CG7115	7	0.183067	0.170298	0.111287	0.0875156	0.0696153	0.0446666	0.0681335	0.126152	0.139265
FBpp0303329	Wdr24	1	0.116732	0.0967949	0.116576	0.102617	0.0994593	0.1109	0.109613	0.128371	0.118937
FBpp0307919	CG3679	14	0.162758	0.245606	0.214106	0.198356	0.128218	0.0284921	0.0120311	0.010433	0
FBpp0081650	CG3909	19	0.0983472	0.0973469	0.107783	0.110429	0.115155	0.122947	0.127329	0.115188	0.105476
FBpp0087340	LTV1	12	0.0247869	0.0381328	0.0488277	0.0793917	0.125173	0.173345	0.174587	0.161773	0.173983
FBpp0083740	Ublcp1	16	0.106098	0.110076	0.111203	0.114151	0.114204	0.115067	0.10916	0.108682	0.111358
FBpp0078245	Osi6	6	0	1.23757e-09	0	5.48566e-06	0.000701773	0.00149346	0.0841596	0.47216	0.441479
FBpp0074133	goe	33	0.04079	0.0390344	0.0510087	0.104026	0.121709	0.166506	0.148579	0.165552	0.162794
FBpp0085592	tapas	8	0.0662358	0.0373204	0.0341681	0.0164115	0.0188012	0.0359381	0.133029	0.284116	0.373979
FBpp0078139	CG7139	14	0.0912977	0.115223	0.114915	0.102319	0.111318	0.117192	0.11399	0.109807	0.123938
FBpp0085763	botv	23	0.0632848	0.0779886	0.0977761	0.139452	0.121218	0.11915	0.110996	0.13752	0.132614
FBpp0073659	Nup93-1	33	0.109189	0.11039	0.112619	0.118926	0.116999	0.11504	0.0986259	0.113221	0.104989
FBpp0087934	nito	50	0.0540434	0.0744177	0.0757126	0.0961515	0.12476	0.152538	0.146529	0.139791	0.136057
FBpp0306682	Nulp1	22	0.0927443	0.105849	0.105823	0.120611	0.123732	0.126408	0.110026	0.107307	0.107499
FBpp0079703	CG6495	3	1.48745e-09	0	1.16225e-05	0	0.0112961	0.0497352	0.21397	0.32652	0.398467
FBpp0073028	CG10863	25	0.126257	0.121152	0.118923	0.118848	0.110738	0.11469	0.103274	0.0959554	0.0901625
FBpp0071034	NELF-B	12	0.0536458	0.0637749	0.0664973	0.0899202	0.125921	0.158995	0.150012	0.144501	0.146732
FBpp0076481	CG8042	22	0.0894666	0.0910405	0.0893207	0.0989364	0.11686	0.131305	0.127466	0.124196	0.131409
FBpp0088130	Pgant3	1	0.0802662	0.0598618	0.0607672	0.0674792	0.0787783	0.104521	0.115746	0.16252	0.27006
FBpp0077121	Tps1	26	5.44325e-07	0.00170556	0.00677821	0.0103143	0.105388	0.194306	0.238495	0.206629	0.236384
FBpp0087707	CG18659	4	0.0686075	0.116083	0.124506	0.10646	0.127736	0.12354	0.10267	0.113417	0.116981
FBpp0070811	CG3149	2	0.0604397	0.0686499	0.0671334	0.0835061	0.133597	0.127172	0.130065	0.152622	0.176815
FBpp0077896	CG5498	10	0.203118	0.176082	0.152341	0.121817	0.0975317	0.0749105	0.0645132	0.0608859	0.0488007
FBpp0076068	Ciz1	44	0.0216766	0.0443887	0.0595449	0.0822719	0.113194	0.161407	0.168522	0.164771	0.184224
FBpp0304507	Cand1	63	0.117315	0.112136	0.105711	0.112863	0.116815	0.116004	0.107627	0.109912	0.101617
FBpp0076440	cert	18	0.120625	0.119783	0.123321	0.116287	0.112873	0.113208	0.0976019	0.0961666	0.100135
FBpp0293663	Nep2	15	0.0725485	0.0647878	0.0715667	0.0604314	0.0365381	0.0553331	0.12688	0.232124	0.27979
FBpp0088517	ACOX1	15	0.150911	0.104473	0.10372	0.0966283	0.0797316	0.0610153	0.109755	0.148245	0.145523
FBpp0084476	CG5815	6	0.0121684	0.0530953	0.0541479	0.0769396	0.111328	0.165159	0.178411	0.166889	0.181861
FBpp0307566	Nepl21	7	0.0477448	0.0397818	0.0257112	0.0224007	0.0727529	0.128476	0.159589	0.229185	0.274358
FBpp0084619	mino	24	0.197825	0.164094	0.113508	0.102106	0.087465	0.0887246	0.0831604	0.0846788	0.0784382
FBpp0087544	PCB	83	0.120299	0.11765	0.111594	0.11477	0.117756	0.110723	0.103617	0.101102	0.102489
FBpp0303468	CG6191	1	0.110179	0.103689	0.0492002	0.08143	0.0674526	0.123862	0.15466	0.157874	0.151652
FBpp0079815	CG6230	42	0.0629477	0.0653882	0.0629849	0.0836628	0.102107	0.141517	0.151066	0.165778	0.164549
FBpp0084910	CG7601	9	0.123209	0.116664	0.110941	0.117655	0.11364	0.118022	0.0967209	0.102709	0.100439
FBpp0311155	Prp4k	15	0.0623909	0.0792256	0.0916752	0.110407	0.119994	0.137728	0.134754	0.128034	0.135791
FBpp0070059	GCS2alpha	67	0.0997741	0.096702	0.0976584	0.101984	0.115427	0.128323	0.122729	0.117587	0.119816
FBpp0310103	GstE12	14	0.100349	0.10704	0.127279	0.0981689	0.0949862	0.0994029	0.127239	0.126923	0.118611
FBpp0077722	MED15	12	0.0579311	0.102374	0.130875	0.111059	0.119139	0.134563	0.121452	0.116935	0.105672
FBpp0306204	drpr	5	0.0271947	0.0274097	0.0267165	0.0318435	0.0930347	0.141503	0.198405	0.224849	0.229044
FBpp0111842	Kank	8	1.38962e-06	0.00141512	0.0115101	0.0404023	0.106116	0.16016	0.182316	0.227268	0.270811
FBpp0077569	CG17712	6	0.0382959	0.048773	0.0388628	0.0775224	0.111076	0.148908	0.167345	0.181895	0.187322
FBpp0085066	cindr	28	0.0153639	0.0195619	0.023118	0.0536392	0.0864364	0.163431	0.204004	0.206141	0.228305
FBpp0072315	CG2790	8	0.0896462	0.097054	0.090206	0.109537	0.12294	0.134538	0.125867	0.108529	0.121683
FBpp0079524	obst-B	2	0.0136509	0.0147467	0.0175356	0.0262395	0.0707576	0.0927372	0.168237	0.283608	0.312487
FBpp0310125	pdgy	17	0.0690441	0.0842711	0.0831658	0.0865591	0.0738639	0.106705	0.148976	0.175734	0.171681
FBpp0074213	CG8611	1	0.00834897	0.0406216	0.0458642	0.0741629	0.1211	0.186742	0.172771	0.158386	0.192004
FBpp0074214	CG8611	30	0.0185803	0.0363994	0.0458805	0.0771437	0.111926	0.16019	0.182694	0.179347	0.18784
FBpp0074462	Ulp1	34	0.0844977	0.0896041	0.0899503	0.0994256	0.118687	0.133492	0.13078	0.125026	0.128538
FBpp0087755	CG8230	6	0.110187	0.104943	0.109339	0.110145	0.0841902	0.106313	0.103354	0.139308	0.132222
FBpp0077147	morgue	6	0.127699	0.101958	0.109916	0.101292	0.104005	0.113348	0.114295	0.120883	0.106604
FBpp0311942	Dic1	7	0.091316	0.0911679	0.0791155	0.0852569	0.0793612	0.0804656	0.101939	0.192653	0.198725
FBpp0079620	LManII	35	0.0617132	0.0619861	0.0590679	0.0688086	0.109408	0.150577	0.167056	0.155545	0.165838
FBpp0076000	OXA1L	18	0.117205	0.1074	0.117548	0.113586	0.108638	0.0983134	0.101541	0.111788	0.123981
FBpp0072940	Ythdc1	14	0.0407165	0.0514912	0.0600588	0.0843958	0.121339	0.161688	0.15565	0.153307	0.171354
FBpp0084113	CG5808	5	0.0619926	0.0662553	0.104037	0.103181	0.123797	0.136556	0.132116	0.143625	0.128439
FBpp0308512	eIF3j	17	0.0922098	0.094373	0.0906933	0.109169	0.108642	0.123689	0.136562	0.114059	0.130603
FBpp0085204	Acf	34	0.107448	0.0988137	0.102882	0.128462	0.152567	0.143457	0.106084	0.0847339	0.0755527
FBpp0074486	Pfrx	21	0.0436654	0.041044	0.0471318	0.110445	0.15211	0.142944	0.145514	0.153787	0.163358
FBpp0085043	jdp	1	0.028738	0.0252257	0.039969	0.0576121	0.0557464	0.0339433	0.1001	0.247903	0.410763
FBpp0307764	htt	17	0.103561	0.0957982	0.0900867	0.100154	0.111137	0.120877	0.117318	0.127772	0.133295
FBpp0310754	glob1	9	0.0829768	0.0974343	0.126035	0.10351	0.0821902	0.0923621	0.144655	0.135601	0.135237
FBpp0074995	blot	2	0.142758	0.101808	0.119126	0.170377	0.121354	0.107267	0.0886832	0.0673734	0.0812533
FBpp0080494	VhaSFD	30	0.128285	0.131018	0.126116	0.116227	0.101584	0.0972391	0.101037	0.0995436	0.0989514
FBpp0309217	Aasdh	9	0.140409	0.133591	0.11159	0.143945	0.117517	0.0977451	0.0782143	0.0865511	0.0904378
FBpp0086591	SMC2	78	0.109786	0.117302	0.105565	0.119608	0.13132	0.135567	0.11254	0.0887822	0.0795304
FBpp0083131	Prp18	4	0.0534372	0.0792148	0.0744147	0.103099	0.140271	0.161854	0.133313	0.128359	0.126038
FBpp0083126	NP15.6	3	0.10554	0.106809	0.158384	0.114958	0.110123	0.0849445	0.111846	0.104282	0.103113
FBpp0072379	Mtch	12	0.115637	0.104842	0.125929	0.116547	0.0933201	0.097482	0.106384	0.126582	0.113277
[truncated: 5,182 more rows]

## Sheet: Ciona_TMTproC-RTS
ProteinID	GeneID	Peptides	Unfertilized_egg	Fertilized_egg	Eight_cell	Sixteen_cell	Initial_gastrula	Late_neurula	Middle_tailbud_II	Late_tailbud_II	Larva
[truncated: 8,554 more rows]

[truncated: 3 more sheets: Ciona_TMTproC, XLaevis_TMTproC-RTS, XLaevis_TMTproC]
